# Supplementary material for: Aqua­bis(2,2′-bipyridine-κ2 N,N′)(1H-indole-2-carboxyl­ato-κO)nickel(II) 1H-indole-2-carboxyl­ate dihydrate
Source: Acta Crystallogr Sect E Struct Rep Online. 2008 Dec 13;65(Pt 1):m48–9. doi: 10.1107/S1600536808041391 (PMC2967892; doi:10.1107/S1600536808041391)
Supplement: Supplementary file 1 [file e-65-00m48-sup1.cif]

##############################################################################
###                                                                        ###
###        Electronic paper (Acta Crystallographica Section E)             ###
###                                                                        ###
##############################################################################
#                                                                            #
# This CIF contains the data in a paper accepted for publication in Acta     #
# Crystallographica Section E. It conforms to the requirements of Notes      #
# for Authors for Section E, and has been peer reviewed under the auspices   #
# of the IUCr Commission on Journals.                                        #
#                                                                            #
# Full details of the Crystallographic Information File format               #
# are given in the paper "The Crystallographic Information File (CIF):       #
# a New Standard Archive File for Crystallography" by S. R. Hall, F. H.      #
# Allen and I. D. Brown [Acta Cryst. (1991), A47, 655-685].                  #
#                                                                            #
# The current version of the core CIF dictionary is obtainable from          #
# ftp://ftp.iucr.org/pub/cif_core.dic. The current version number is 2.4.    #
#                                                                            #
# Software is freely available for graphical display of the structure(s) in  #
# this CIF.  For information consult the CIF home page http://www.iucr.org/  #
# cif/home.html                                                              #
#                                                                            #
# This file may be used for bona fide research purposes within the           #
# scientific community so long as proper attribution is given to the journal # 
# article from which it was obtained.                                        #
#                                                                            #
##############################################################################
                                             
data_I
_audit_creation_method     SHELXL-97
_chemical_name_systematic
;
Aquabis(2,2'-bipyridine-k^2^N,N')(1H-indole-2-carboxylato-\k<i>O</i>)nickel(II)
1H-indole-2-carboxylate dihydrate
;
_chemical_name_common     ?
_chemical_formula_moiety     'C29 H24 N5 Ni O3 +, C9 H6 N O2 -, 2(H2 O)'
_chemical_formula_sum     'C38 H34 N6 Ni O7'
_chemical_formula_iupac
                     '[Ni (C9 H6 N O2) (C10 H8 N2)2 (H2 O)] (C9 H6 N O2), 2H2 O'
_chemical_formula_weight     745.42
_chemical_melting_point     ?
_symmetry_cell_setting     Triclinic
_symmetry_space_group_name_H-M     'P -1'
_symmetry_space_group_name_Hall     '-P 1'
loop_
    _symmetry_equiv_pos_as_xyz
    'x, y, z'
    '-x, -y, -z'
_cell_length_a     12.499(8)
_cell_length_b     13.128(9)
_cell_length_c     13.477(9)
_cell_angle_alpha     95.389(9)
_cell_angle_beta     114.166(9)
_cell_angle_gamma     117.804(8)
_cell_volume     1669.7(19)
_cell_formula_units_Z     2
_cell_measurement_reflns_used     238
_cell_measurement_theta_min     1.87
_cell_measurement_theta_max     26.00
_cell_measurement_temperature     293(2)
_exptl_crystal_description     block
_exptl_crystal_colour     brown
_exptl_crystal_size_max     0.396
_exptl_crystal_size_mid     0.214
_exptl_crystal_size_min     0.130
_exptl_crystal_density_diffrn     1.483
_exptl_crystal_density_meas     ?
_exptl_crystal_density_method     'not measured'
_exptl_crystal_F_000     776
_exptl_absorpt_coefficient_mu     0.644
_exptl_absorpt_correction_type     multi-scan
_exptl_absorpt_process_details     '(SADABS; Sheldrick, 1996)'
_exptl_absorpt_correction_T_min     0.848
_exptl_absorpt_correction_T_max     0.920
_exptl_special_details
;
 ?
;
_diffrn_ambient_temperature     293(2)
_diffrn_radiation_type     MoK\a
_diffrn_radiation_wavelength     0.71073
_diffrn_radiation_source     'fine-focus sealed tube'
_diffrn_radiation_monochromator     graphite
_diffrn_measurement_device_type     'Bruker SMART CCD area-detector'
_diffrn_measurement_method     '\f and \w scans'
_diffrn_detector_area_resol_mean     ?
_diffrn_reflns_number     9411
_diffrn_reflns_av_R_equivalents     0.0256
_diffrn_reflns_av_sigmaI/netI     0.0435
_diffrn_reflns_theta_min     1.87
_diffrn_reflns_theta_max     27.78
_diffrn_reflns_theta_full     26.00
_diffrn_measured_fraction_theta_max     0.855
_diffrn_measured_fraction_theta_full     0.964
_diffrn_reflns_limit_h_min     -15
_diffrn_reflns_limit_h_max     15
_diffrn_reflns_limit_k_min     -14
_diffrn_reflns_limit_k_max     16
_diffrn_reflns_limit_l_min     -16
_diffrn_reflns_limit_l_max     16
_diffrn_standards_number     0
_diffrn_standards_interval_count     ?
_diffrn_standards_interval_time     ?
_diffrn_standards_decay_%     ?
_refine_special_details
;
 Refinement of F^2^ against ALL reflections.  The weighted R-factor wR and
 goodness of fit S are based on F^2^, conventional R-factors R are based
 on F, with F set to zero for negative F^2^. The threshold expression of
 F^2^ > 2sigma(F^2^) is used only for calculating R-factors(gt) etc. and is
 not relevant to the choice of reflections for refinement.  R-factors based
 on F^2^ are statistically about twice as large as those based on F, and R-
 factors based on ALL data will be even larger.
;
_reflns_number_total     6750
_reflns_number_gt     5675
_reflns_threshold_expression     I>2\s(I)
_refine_ls_structure_factor_coef     Fsqd
_refine_ls_matrix_type     full
_refine_ls_R_factor_all     0.0567
_refine_ls_R_factor_gt     0.0496
_refine_ls_wR_factor_gt     0.1429
_refine_ls_wR_factor_ref     0.1484
_refine_ls_goodness_of_fit_ref     1.065
_refine_ls_restrained_S_all     1.065
_refine_ls_number_reflns     6750
_refine_ls_number_parameters     470
_refine_ls_number_restraints     0
_refine_ls_hydrogen_treatment     constr
_refine_ls_weighting_scheme     calc
_refine_ls_weighting_details
                 'calc w=1/[\s^2^(Fo^2^)+(0.1085P)^2^] where P=(Fo^2^+2Fc^2^)/3'
_atom_sites_solution_hydrogens     geom
_atom_sites_solution_primary     direct
_atom_sites_solution_secondary     difmap
_refine_ls_shift/su_max     0.005
_refine_ls_shift/su_mean     0.001
_refine_diff_density_max     1.231
_refine_diff_density_min     -0.882
_refine_ls_extinction_method     SHELXL
_refine_ls_extinction_coef     0.0027(13)
_refine_ls_extinction_expression
                                  'Fc^*^=kFc[1+0.001xFc^2^\l^3^/sin(2\q)]^-1/4^'
loop_
    _atom_type_symbol
    _atom_type_description
    _atom_type_scat_dispersion_real
    _atom_type_scat_dispersion_imag
    _atom_type_scat_source
    'C' 'C' 0.0033 0.0016
                         'International Tables Vol C Tables 4.2.6.8 and 6.1.1.4'
    'H' 'H' 0.0000 0.0000
                         'International Tables Vol C Tables 4.2.6.8 and 6.1.1.4'
    'N' 'N' 0.0061 0.0033
                         'International Tables Vol C Tables 4.2.6.8 and 6.1.1.4'
    'O' 'O' 0.0106 0.0060
                         'International Tables Vol C Tables 4.2.6.8 and 6.1.1.4'
    'Ni' 'Ni' 0.3393 1.1124
                         'International Tables Vol C Tables 4.2.6.8 and 6.1.1.4'
_computing_data_collection     'SMART (Bruker, 1998)'
_computing_cell_refinement     'SAINT (Bruker, 1998)'
_computing_data_reduction     'SAINT (Bruker, 1998)'
_computing_structure_solution     'SHELXS97 (Sheldrick, 2008)'
_computing_structure_refinement     'SHELXL97 (Sheldrick, 2008)'
_computing_molecular_graphics     'SHELXTL (Sheldrick, 2008)'
_computing_publication_material     'SHELXTL (Sheldrick, 2008)'
loop_
    _atom_site_type_symbol
    _atom_site_label
    _atom_site_fract_x
    _atom_site_fract_y
    _atom_site_fract_z
    _atom_site_U_iso_or_equiv
    _atom_site_adp_type
    _atom_site_calc_flag
    _atom_site_refinement_flags
    _atom_site_occupancy
    _atom_site_disorder_assembly
    _atom_site_disorder_group
    Ni Ni1 0.04771(3) 0.33215(2) 0.29047(2) 0.02858(13) Uani d . 1 . .
    N N1 0.1702(2) 0.52501(17) 0.35544(16) 0.0333(4) Uani d . 1 . .
    N N2 0.2419(2) 0.37219(18) 0.31901(17) 0.0336(4) Uani d . 1 . .
    N N3 -0.0299(2) 0.33007(17) 0.11931(16) 0.0322(4) Uani d . 1 . .
    N N4 -0.1395(2) 0.31369(17) 0.25242(16) 0.0321(4) Uani d . 1 . .
    N N5 0.1344(2) 0.18354(19) 0.67095(17) 0.0420(5) Uani d . 1 . .
    H HN5 0.1015 0.1087 0.6350 0.050 Uiso d . 1 . .
    N N6 0.5831(2) 0.01927(17) 0.89144(16) 0.0326(4) Uani d . 1 . .
    H HN6 0.5880 0.0182 0.9568 0.039 Uiso d . 1 . .
    O O1 -0.04967(16) 0.14307(14) 0.22692(13) 0.0349(4) Uani d . 1 . .
    H H1A -0.0315 0.1199 0.2825 0.052 Uiso d . 1 . .
    H H1B -0.1357 0.1010 0.1955 0.052 Uiso d . 1 . .
    O O2 0.2771(4) 0.0847(4) 0.5299(3) 0.1255(14) Uani d . 1 . .
    H H2A 0.2798 0.0714 0.5889 0.188 Uiso d . 1 . .
    H H2B 0.2340 0.1178 0.5126 0.188 Uiso d . 1 . .
    O O3 0.09785(19) 0.32891(16) 0.45695(14) 0.0403(4) Uani d . 1 . .
    O O4 0.0692(2) 0.14428(18) 0.44129(15) 0.0512(5) Uani d . 1 . .
    O O5 0.2852(2) 0.0358(2) 0.72467(18) 0.0577(5) Uani d . 1 . .
    O O6 0.33868(18) -0.01581(16) 0.88179(15) 0.0408(4) Uani d . 1 . .
    O O7 0.4874(3) 0.3091(2) 0.8106(3) 0.0908(9) Uani d . 1 . .
    H H7B 0.5398 0.3770 0.8090 0.136 Uiso d . 1 . .
    H H7A 0.4439 0.2478 0.7542 0.136 Uiso d . 1 . .
    C C1 0.1267(3) 0.5974(2) 0.3726(2) 0.0416(6) Uani d . 1 . .
    H H1 0.0343 0.5605 0.3561 0.050 Uiso calc R 1 . .
    C C2 0.2134(3) 0.7250(2) 0.4139(2) 0.0479(6) Uani d . 1 . .
    H H2 0.1804 0.7729 0.4255 0.058 Uiso calc R 1 . .
    C C3 0.3493(3) 0.7785(2) 0.4372(2) 0.0497(7) Uani d . 1 . .
    H H3 0.4098 0.8638 0.4652 0.060 Uiso calc R 1 . .
    C C4 0.3965(3) 0.7059(2) 0.4189(2) 0.0456(6) Uani d . 1 . .
    H H4 0.4883 0.7415 0.4343 0.055 Uiso calc R 1 . .
    C C5 0.3036(2) 0.5785(2) 0.37713(19) 0.0350(5) Uani d . 1 . .
    C C6 0.3433(2) 0.4923(2) 0.35529(19) 0.0338(5) Uani d . 1 . .
    C C7 0.4745(3) 0.5295(3) 0.3708(2) 0.0458(6) Uani d . 1 . .
    H H7 0.5428 0.6126 0.3938 0.055 Uiso calc R 1 . .
    C C8 0.5028(3) 0.4418(3) 0.3517(3) 0.0520(7) Uani d . 1 . .
    H H8 0.5907 0.4652 0.3626 0.062 Uiso calc R 1 . .
    C C9 0.3989(3) 0.3189(3) 0.3161(2) 0.0476(6) Uani d . 1 . .
    H H9 0.4156 0.2583 0.3032 0.057 Uiso calc R 1 . .
    C C10 0.2701(3) 0.2880(2) 0.3001(2) 0.0415(6) Uani d . 1 . .
    H H10 0.1997 0.2053 0.2752 0.050 Uiso calc R 1 . .
    C C11 0.0317(3) 0.3393(2) 0.0559(2) 0.0423(6) Uani d . 1 . .
    H H11 0.1170 0.3456 0.0888 0.051 Uiso calc R 1 . .
    C C12 -0.0259(3) 0.3397(3) -0.0549(2) 0.0495(7) Uani d . 1 . .
    H H12 0.0193 0.3458 -0.0965 0.059 Uiso calc R 1 . .
    C C13 -0.1513(3) 0.3311(2) -0.1035(2) 0.0506(7) Uani d . 1 . .
    H H13 -0.1922 0.3313 -0.1787 0.061 Uiso calc R 1 . .
    C C14 -0.2165(3) 0.3221(2) -0.0404(2) 0.0424(6) Uani d . 1 . .
    H H14 -0.3005 0.3181 -0.0716 0.051 Uiso calc R 1 . .
    C C15 -0.1548(2) 0.31915(19) 0.07050(19) 0.0328(5) Uani d . 1 . .
    C C16 -0.2200(2) 0.30411(18) 0.14345(19) 0.0313(5) Uani d . 1 . .
    C C17 -0.3542(2) 0.2789(2) 0.1037(2) 0.0399(5) Uani d . 1 . .
    H H17 -0.4096 0.2697 0.0275 0.048 Uiso calc R 1 . .
    C C18 -0.4041(3) 0.2679(2) 0.1790(3) 0.0471(6) Uani d . 1 . .
    H H18 -0.4937 0.2513 0.1542 0.057 Uiso calc R 1 . .
    C C19 -0.3208(3) 0.2816(2) 0.2905(3) 0.0443(6) Uani d . 1 . .
    H H19 -0.3518 0.2767 0.3429 0.053 Uiso calc R 1 . .
    C C20 -0.1910(3) 0.3025(2) 0.3239(2) 0.0383(5) Uani d . 1 . .
    H H20 -0.1361 0.3094 0.3992 0.046 Uiso calc R 1 . .
    C C21 0.1409(3) 0.2719(2) 0.6209(2) 0.0379(5) Uani d . 1 . .
    C C22 0.1981(3) 0.3790(2) 0.7048(2) 0.0408(6) Uani d . 1 . .
    H H22 0.2128 0.4521 0.6936 0.049 Uiso calc R 1 . .
    C C23 0.2310(3) 0.3590(2) 0.8116(2) 0.0370(5) Uani d . 1 . .
    C C24 0.1892(3) 0.2352(2) 0.7879(2) 0.0366(5) Uani d . 1 . .
    C C25 0.2055(3) 0.1829(2) 0.8741(2) 0.0444(6) Uani d . 1 . .
    H H25 0.1765 0.1008 0.8569 0.053 Uiso calc R 1 . .
    C C26 0.2667(3) 0.2583(2) 0.9862(2) 0.0446(6) Uani d . 1 . .
    H H26 0.2780 0.2260 1.0455 0.054 Uiso calc R 1 . .
    C C27 0.3118(3) 0.3818(3) 1.0123(2) 0.0488(7) Uani d . 1 . .
    H H27 0.3535 0.4302 1.0888 0.059 Uiso calc R 1 . .
    C C28 0.2961(3) 0.4334(2) 0.9277(2) 0.0502(7) Uani d . 1 . .
    H H28 0.3279 0.5161 0.9466 0.060 Uiso calc R 1 . .
    C C29 0.0993(2) 0.2451(2) 0.4966(2) 0.0387(5) Uani d . 1 . .
    C C30 0.4817(2) 0.0220(2) 0.8002(2) 0.0342(5) Uani d . 1 . .
    C C31 0.5085(3) 0.0230(2) 0.7109(2) 0.0374(5) Uani d . 1 . .
    H H31 0.4562 0.0253 0.6394 0.045 Uiso calc R 1 . .
    C C32 0.6304(2) 0.0198(2) 0.7472(2) 0.0336(5) Uani d . 1 . .
    C C33 0.7085(3) 0.0185(2) 0.6963(2) 0.0384(5) Uani d . 1 . .
    H H33 0.6791 0.0158 0.6200 0.046 Uiso calc R 1 . .
    C C34 0.8288(3) 0.0215(2) 0.7610(2) 0.0437(6) Uani d . 1 . .
    H H34 0.8824 0.0234 0.7286 0.052 Uiso calc R 1 . .
    C C35 0.8722(3) 0.0216(2) 0.8743(2) 0.0443(6) Uani d . 1 . .
    H H35 0.9535 0.0227 0.9155 0.053 Uiso calc R 1 . .
    C C36 0.7973(3) 0.0202(2) 0.9269(2) 0.0381(5) Uani d . 1 . .
    H H36 0.8264 0.0203 1.0024 0.046 Uiso calc R 1 . .
    C C37 0.6758(2) 0.01867(19) 0.86157(19) 0.0328(5) Uani d . 1 . .
    C C38 0.3603(2) 0.0142(2) 0.8030(2) 0.0356(5) Uani d . 1 . .
loop_
    _atom_site_aniso_label
    _atom_site_aniso_U_11
    _atom_site_aniso_U_22
    _atom_site_aniso_U_33
    _atom_site_aniso_U_12
    _atom_site_aniso_U_13
    _atom_site_aniso_U_23
    Ni1 0.02652(19) 0.03213(19) 0.02880(18) 0.01791(14) 0.01357(14) 0.01124(12)
    N1 0.0342(10) 0.0333(10) 0.0309(10) 0.0188(8) 0.0158(8) 0.0108(7)
    N2 0.0290(10) 0.0372(10) 0.0348(10) 0.0210(8) 0.0138(8) 0.0114(8)
    N3 0.0321(10) 0.0344(10) 0.0294(9) 0.0188(8) 0.0150(8) 0.0111(7)
    N4 0.0333(10) 0.0339(10) 0.0329(10) 0.0210(8) 0.0171(8) 0.0126(8)
    N5 0.0545(13) 0.0401(11) 0.0338(10) 0.0288(10) 0.0214(10) 0.0148(8)
    N6 0.0334(10) 0.0351(10) 0.0319(10) 0.0193(8) 0.0183(8) 0.0126(8)
    O1 0.0324(8) 0.0352(8) 0.0332(8) 0.0176(7) 0.0150(7) 0.0125(7)
    O2 0.133(3) 0.273(5) 0.095(2) 0.164(3) 0.087(2) 0.116(3)
    O3 0.0456(10) 0.0482(10) 0.0321(9) 0.0296(8) 0.0186(8) 0.0192(7)
    O4 0.0678(13) 0.0569(12) 0.0365(9) 0.0437(10) 0.0216(9) 0.0195(8)
    O5 0.0598(13) 0.0922(15) 0.0621(13) 0.0577(12) 0.0414(11) 0.0479(12)
    O6 0.0356(9) 0.0513(10) 0.0395(9) 0.0242(8) 0.0220(8) 0.0185(8)
    O7 0.0528(14) 0.0629(15) 0.121(2) 0.0271(12) 0.0237(15) 0.0274(14)
    C1 0.0440(14) 0.0406(13) 0.0456(14) 0.0257(11) 0.0250(12) 0.0146(11)
    C2 0.0625(18) 0.0416(14) 0.0484(15) 0.0330(13) 0.0306(14) 0.0159(11)
    C3 0.0553(17) 0.0321(13) 0.0458(15) 0.0180(12) 0.0213(13) 0.0111(11)
    C4 0.0391(14) 0.0378(13) 0.0452(14) 0.0158(11) 0.0168(11) 0.0137(11)
    C5 0.0334(12) 0.0370(12) 0.0298(11) 0.0178(10) 0.0141(9) 0.0130(9)
    C6 0.0273(11) 0.0415(12) 0.0303(11) 0.0186(10) 0.0133(9) 0.0140(9)
    C7 0.0333(13) 0.0511(15) 0.0488(15) 0.0204(11) 0.0215(11) 0.0173(12)
    C8 0.0372(14) 0.074(2) 0.0561(17) 0.0350(14) 0.0279(13) 0.0258(14)
    C9 0.0466(15) 0.0642(18) 0.0526(16) 0.0412(14) 0.0289(13) 0.0236(13)
    C10 0.0399(14) 0.0441(14) 0.0482(14) 0.0275(11) 0.0241(12) 0.0159(11)
    C11 0.0426(14) 0.0480(14) 0.0399(13) 0.0246(11) 0.0247(11) 0.0161(11)
    C12 0.0605(18) 0.0504(15) 0.0391(14) 0.0270(14) 0.0310(13) 0.0177(11)
    C13 0.0613(18) 0.0483(15) 0.0306(13) 0.0262(13) 0.0193(12) 0.0146(11)
    C14 0.0433(14) 0.0420(13) 0.0349(12) 0.0245(11) 0.0134(11) 0.0152(10)
    C15 0.0334(12) 0.0252(10) 0.0311(11) 0.0152(9) 0.0115(9) 0.0076(8)
    C16 0.0297(11) 0.0246(10) 0.0341(11) 0.0160(9) 0.0116(9) 0.0082(8)
    C17 0.0323(12) 0.0362(12) 0.0471(14) 0.0219(10) 0.0140(10) 0.0135(10)
    C18 0.0362(13) 0.0454(14) 0.0689(18) 0.0275(12) 0.0284(13) 0.0214(13)
    C19 0.0453(15) 0.0446(14) 0.0620(17) 0.0295(12) 0.0360(13) 0.0241(12)
    C20 0.0424(14) 0.0424(13) 0.0427(13) 0.0274(11) 0.0264(11) 0.0193(10)
    C21 0.0368(13) 0.0466(14) 0.0369(12) 0.0256(11) 0.0201(10) 0.0202(10)
    C22 0.0475(14) 0.0416(13) 0.0451(14) 0.0286(12) 0.0271(12) 0.0228(11)
    C23 0.0390(13) 0.0388(12) 0.0398(13) 0.0245(10) 0.0217(11) 0.0160(10)
    C24 0.0401(13) 0.0420(13) 0.0315(11) 0.0253(11) 0.0181(10) 0.0147(9)
    C25 0.0593(17) 0.0445(14) 0.0401(13) 0.0344(13) 0.0263(12) 0.0211(11)
    C26 0.0509(16) 0.0561(16) 0.0374(13) 0.0348(13) 0.0236(12) 0.0238(11)
    C27 0.0549(17) 0.0533(16) 0.0342(13) 0.0288(13) 0.0220(12) 0.0121(11)
    C28 0.0653(18) 0.0394(14) 0.0460(15) 0.0297(13) 0.0285(14) 0.0127(11)
    C29 0.0337(12) 0.0518(15) 0.0355(12) 0.0274(11) 0.0165(10) 0.0195(11)
    C30 0.0369(12) 0.0299(11) 0.0367(12) 0.0187(9) 0.0196(10) 0.0115(9)
    C31 0.0380(13) 0.0433(13) 0.0360(12) 0.0250(11) 0.0198(10) 0.0158(10)
    C32 0.0363(12) 0.0330(11) 0.0352(12) 0.0205(10) 0.0196(10) 0.0129(9)
    C33 0.0459(14) 0.0433(13) 0.0365(12) 0.0285(11) 0.0244(11) 0.0175(10)
    C34 0.0456(14) 0.0494(15) 0.0524(15) 0.0315(12) 0.0315(13) 0.0210(12)
    C35 0.0425(14) 0.0537(15) 0.0488(15) 0.0346(12) 0.0227(12) 0.0237(12)
    C36 0.0375(13) 0.0403(13) 0.0374(12) 0.0223(11) 0.0188(10) 0.0154(10)
    C37 0.0373(12) 0.0283(11) 0.0351(11) 0.0184(9) 0.0200(10) 0.0122(9)
    C38 0.0335(12) 0.0358(12) 0.0386(12) 0.0200(10) 0.0184(10) 0.0139(9)
_geom_special_details
;
 All esds (except the esd in the dihedral angle between two l.s. planes)
 are estimated using the full covariance matrix.  The cell esds are taken
 into account individually in the estimation of esds in distances, angles
 and torsion angles; correlations between esds in cell parameters are only
 used when they are defined by crystal symmetry.  An approximate (isotropic)
 treatment of cell esds is used for estimating esds involving l.s. planes.
;
loop_
    _geom_bond_atom_site_label_1
    _geom_bond_atom_site_label_2
    _geom_bond_site_symmetry_2
    _geom_bond_distance
    _geom_bond_publ_flag
    Ni1 N4 . 2.064(2) ?
    Ni1 O1 . 2.075(2) ?
    Ni1 O3 . 2.078(2) ?
    Ni1 N2 . 2.079(2) ?
    Ni1 N1 . 2.095(2) ?
    Ni1 N3 . 2.096(2) ?
    N1 C1 . 1.341(3) ?
    N1 C5 . 1.352(3) ?
    N2 C10 . 1.339(3) ?
    N2 C6 . 1.347(3) ?
    N3 C11 . 1.345(3) ?
    N3 C15 . 1.350(3) ?
    N4 C20 . 1.346(3) ?
    N4 C16 . 1.350(3) ?
    N5 C24 . 1.377(3) ?
    N5 C21 . 1.382(3) ?
    N5 HN5 . 0.8598 ?
    N6 C30 . 1.376(3) ?
    N6 C37 . 1.377(3) ?
    N6 HN6 . 0.8591 ?
    O1 H1A . 0.8201 ?
    O1 H1B . 0.8190 ?
    O2 H2A . 0.8192 ?
    O2 H2B . 0.8176 ?
    O3 C29 . 1.272(3) ?
    O4 C29 . 1.253(3) ?
    O5 C38 . 1.253(3) ?
    O6 C38 . 1.253(3) ?
    O7 H7B . 0.8336 ?
    O7 H7A . 0.8125 ?
    C1 C2 . 1.389(4) ?
    C1 H1 . 0.9300 ?
    C2 C3 . 1.374(4) ?
    C2 H2 . 0.9300 ?
    C3 C4 . 1.385(4) ?
    C3 H3 . 0.9300 ?
    C4 C5 . 1.392(3) ?
    C4 H4 . 0.9300 ?
    C5 C6 . 1.481(3) ?
    C6 C7 . 1.388(4) ?
    C7 C8 . 1.385(4) ?
    C7 H7 . 0.9300 ?
    C8 C9 . 1.382(4) ?
    C8 H8 . 0.9300 ?
    C9 C10 . 1.376(4) ?
    C9 H9 . 0.9300 ?
    C10 H10 . 0.9300 ?
    C11 C12 . 1.369(4) ?
    C11 H11 . 0.9300 ?
    C12 C13 . 1.371(4) ?
    C12 H12 . 0.9300 ?
    C13 C14 . 1.378(4) ?
    C13 H13 . 0.9300 ?
    C14 C15 . 1.387(3) ?
    C14 H14 . 0.9300 ?
    C15 C16 . 1.486(3) ?
    C16 C17 . 1.388(3) ?
    C17 C18 . 1.379(4) ?
    C17 H17 . 0.9300 ?
    C18 C19 . 1.367(4) ?
    C18 H18 . 0.9300 ?
    C19 C20 . 1.367(4) ?
    C19 H19 . 0.9300 ?
    C20 H20 . 0.9300 ?
    C21 C22 . 1.367(4) ?
    C21 C29 . 1.485(3) ?
    C22 C23 . 1.413(3) ?
    C22 H22 . 0.9300 ?
    C23 C24 . 1.410(4) ?
    C23 C28 . 1.412(4) ?
    C24 C25 . 1.396(3) ?
    C25 C26 . 1.384(4) ?
    C25 H25 . 0.9300 ?
    C26 C27 . 1.395(4) ?
    C26 H26 . 0.9300 ?
    C27 C28 . 1.372(4) ?
    C27 H27 . 0.9300 ?
    C28 H28 . 0.9300 ?
    C30 C31 . 1.375(3) ?
    C30 C38 . 1.489(4) ?
    C31 C32 . 1.420(4) ?
    C31 H31 . 0.9300 ?
    C32 C33 . 1.409(3) ?
    C32 C37 . 1.412(3) ?
    C33 C34 . 1.375(4) ?
    C33 H33 . 0.9300 ?
    C34 C35 . 1.395(4) ?
    C34 H34 . 0.9300 ?
    C35 C36 . 1.381(4) ?
    C35 H35 . 0.9300 ?
    C36 C37 . 1.398(4) ?
    C36 H36 . 0.9300 ?
loop_
    _geom_angle_atom_site_label_1
    _geom_angle_atom_site_label_2
    _geom_angle_atom_site_label_3
    _geom_angle_site_symmetry_1
    _geom_angle_site_symmetry_3
    _geom_angle
    _geom_angle_publ_flag
    N4 Ni1 O1 . . 92.31(7) ?
    N4 Ni1 O3 . . 93.38(7) ?
    O1 Ni1 O3 . . 90.27(7) ?
    N4 Ni1 N2 . . 171.38(7) ?
    O1 Ni1 N2 . . 94.06(7) ?
    O3 Ni1 N2 . . 92.40(7) ?
    N4 Ni1 N1 . . 95.40(8) ?
    O1 Ni1 N1 . . 172.15(7) ?
    O3 Ni1 N1 . . 90.72(7) ?
    N2 Ni1 N1 . . 78.12(8) ?
    N4 Ni1 N3 . . 78.62(7) ?
    O1 Ni1 N3 . . 89.26(7) ?
    O3 Ni1 N3 . . 171.96(7) ?
    N2 Ni1 N3 . . 95.64(8) ?
    N1 Ni1 N3 . . 90.84(7) ?
    C1 N1 C5 . . 118.6(2) ?
    C1 N1 Ni1 . . 126.13(17) ?
    C5 N1 Ni1 . . 115.25(16) ?
    C10 N2 C6 . . 119.1(2) ?
    C10 N2 Ni1 . . 124.84(16) ?
    C6 N2 Ni1 . . 116.03(16) ?
    C11 N3 C15 . . 118.3(2) ?
    C11 N3 Ni1 . . 127.00(18) ?
    C15 N3 Ni1 . . 114.71(14) ?
    C20 N4 C16 . . 118.0(2) ?
    C20 N4 Ni1 . . 125.64(16) ?
    C16 N4 Ni1 . . 116.17(15) ?
    C24 N5 C21 . . 108.7(2) ?
    C24 N5 HN5 . . 125.7 ?
    C21 N5 HN5 . . 125.6 ?
    C30 N6 C37 . . 109.19(19) ?
    C30 N6 HN6 . . 125.5 ?
    C37 N6 HN6 . . 125.3 ?
    Ni1 O1 H1A . . 108.1 ?
    Ni1 O1 H1B . . 116.3 ?
    H1A O1 H1B . . 97.8 ?
    H2A O2 H2B . . 106.3 ?
    C29 O3 Ni1 . . 128.90(17) ?
    H7B O7 H7A . . 118.6 ?
    N1 C1 C2 . . 122.9(3) ?
    N1 C1 H1 . . 118.5 ?
    C2 C1 H1 . . 118.5 ?
    C3 C2 C1 . . 118.1(3) ?
    C3 C2 H2 . . 121.0 ?
    C1 C2 H2 . . 121.0 ?
    C2 C3 C4 . . 120.2(2) ?
    C2 C3 H3 . . 119.9 ?
    C4 C3 H3 . . 119.9 ?
    C3 C4 C5 . . 118.6(3) ?
    C3 C4 H4 . . 120.7 ?
    C5 C4 H4 . . 120.7 ?
    N1 C5 C4 . . 121.7(2) ?
    N1 C5 C6 . . 115.3(2) ?
    C4 C5 C6 . . 123.1(2) ?
    N2 C6 C7 . . 121.1(2) ?
    N2 C6 C5 . . 115.1(2) ?
    C7 C6 C5 . . 123.8(2) ?
    C8 C7 C6 . . 119.4(2) ?
    C8 C7 H7 . . 120.3 ?
    C6 C7 H7 . . 120.3 ?
    C9 C8 C7 . . 119.1(3) ?
    C9 C8 H8 . . 120.5 ?
    C7 C8 H8 . . 120.5 ?
    C10 C9 C8 . . 118.6(3) ?
    C10 C9 H9 . . 120.7 ?
    C8 C9 H9 . . 120.7 ?
    N2 C10 C9 . . 122.7(2) ?
    N2 C10 H10 . . 118.6 ?
    C9 C10 H10 . . 118.6 ?
    N3 C11 C12 . . 122.8(3) ?
    N3 C11 H11 . . 118.6 ?
    C12 C11 H11 . . 118.6 ?
    C11 C12 C13 . . 118.8(3) ?
    C11 C12 H12 . . 120.6 ?
    C13 C12 H12 . . 120.6 ?
    C12 C13 C14 . . 119.6(2) ?
    C12 C13 H13 . . 120.2 ?
    C14 C13 H13 . . 120.2 ?
    C13 C14 C15 . . 118.9(3) ?
    C13 C14 H14 . . 120.5 ?
    C15 C14 H14 . . 120.5 ?
    N3 C15 C14 . . 121.5(2) ?
    N3 C15 C16 . . 115.51(19) ?
    C14 C15 C16 . . 123.0(2) ?
    N4 C16 C17 . . 121.6(2) ?
    N4 C16 C15 . . 114.8(2) ?
    C17 C16 C15 . . 123.6(2) ?
    C18 C17 C16 . . 119.0(2) ?
    C18 C17 H17 . . 120.5 ?
    C16 C17 H17 . . 120.5 ?
    C19 C18 C17 . . 119.4(2) ?
    C19 C18 H18 . . 120.3 ?
    C17 C18 H18 . . 120.3 ?
    C20 C19 C18 . . 119.1(2) ?
    C20 C19 H19 . . 120.4 ?
    C18 C19 H19 . . 120.4 ?
    N4 C20 C19 . . 122.8(2) ?
    N4 C20 H20 . . 118.6 ?
    C19 C20 H20 . . 118.6 ?
    C22 C21 N5 . . 108.9(2) ?
    C22 C21 C29 . . 130.2(2) ?
    N5 C21 C29 . . 120.7(2) ?
    C21 C22 C23 . . 108.0(2) ?
    C21 C22 H22 . . 126.0 ?
    C23 C22 H22 . . 126.0 ?
    C24 C23 C28 . . 118.4(2) ?
    C24 C23 C22 . . 106.7(2) ?
    C28 C23 C22 . . 134.8(2) ?
    N5 C24 C25 . . 129.7(2) ?
    N5 C24 C23 . . 107.7(2) ?
    C25 C24 C23 . . 122.5(2) ?
    C26 C25 C24 . . 117.1(2) ?
    C26 C25 H25 . . 121.4 ?
    C24 C25 H25 . . 121.4 ?
    C25 C26 C27 . . 121.5(2) ?
    C25 C26 H26 . . 119.3 ?
    C27 C26 H26 . . 119.3 ?
    C28 C27 C26 . . 121.4(2) ?
    C28 C27 H27 . . 119.3 ?
    C26 C27 H27 . . 119.3 ?
    C27 C28 C23 . . 119.0(3) ?
    C27 C28 H28 . . 120.5 ?
    C23 C28 H28 . . 120.5 ?
    O4 C29 O3 . . 126.4(2) ?
    O4 C29 C21 . . 118.1(2) ?
    O3 C29 C21 . . 115.5(2) ?
    C31 C30 N6 . . 108.7(2) ?
    C31 C30 C38 . . 129.2(2) ?
    N6 C30 C38 . . 121.8(2) ?
    C30 C31 C32 . . 107.8(2) ?
    C30 C31 H31 . . 126.1 ?
    C32 C31 H31 . . 126.1 ?
    C33 C32 C37 . . 118.5(2) ?
    C33 C32 C31 . . 134.9(2) ?
    C37 C32 C31 . . 106.6(2) ?
    C34 C33 C32 . . 119.0(2) ?
    C34 C33 H33 . . 120.5 ?
    C32 C33 H33 . . 120.5 ?
    C33 C34 C35 . . 121.3(2) ?
    C33 C34 H34 . . 119.3 ?
    C35 C34 H34 . . 119.3 ?
    C36 C35 C34 . . 121.6(2) ?
    C36 C35 H35 . . 119.2 ?
    C34 C35 H35 . . 119.2 ?
    C35 C36 C37 . . 117.1(2) ?
    C35 C36 H36 . . 121.4 ?
    C37 C36 H36 . . 121.4 ?
    N6 C37 C36 . . 129.9(2) ?
    N6 C37 C32 . . 107.7(2) ?
    C36 C37 C32 . . 122.4(2) ?
    O6 C38 O5 . . 124.6(2) ?
    O6 C38 C30 . . 118.0(2) ?
    O5 C38 C30 . . 117.4(2) ?
loop_
    _geom_torsion_atom_site_label_1
    _geom_torsion_atom_site_label_2
    _geom_torsion_atom_site_label_3
    _geom_torsion_atom_site_label_4
    _geom_torsion_site_symmetry_1
    _geom_torsion_site_symmetry_2
    _geom_torsion_site_symmetry_3
    _geom_torsion_site_symmetry_4
    _geom_torsion
    _geom_torsion_publ_flag
    N4 Ni1 N1 C1 . . . . 6.3(2) ?
    O1 Ni1 N1 C1 . . . . 175.6(4) ?
    O3 Ni1 N1 C1 . . . . -87.2(2) ?
    N2 Ni1 N1 C1 . . . . -179.5(2) ?
    N3 Ni1 N1 C1 . . . . 84.9(2) ?
    N4 Ni1 N1 C5 . . . . -171.13(16) ?
    O1 Ni1 N1 C5 . . . . -1.8(5) ?
    O3 Ni1 N1 C5 . . . . 95.41(16) ?
    N2 Ni1 N1 C5 . . . . 3.11(15) ?
    N3 Ni1 N1 C5 . . . . -92.48(16) ?
    N4 Ni1 N2 C10 . . . . -139.6(4) ?
    O1 Ni1 N2 C10 . . . . -2.1(2) ?
    O3 Ni1 N2 C10 . . . . 88.3(2) ?
    N1 Ni1 N2 C10 . . . . 178.5(2) ?
    N3 Ni1 N2 C10 . . . . -91.8(2) ?
    N4 Ni1 N2 C6 . . . . 37.9(5) ?
    O1 Ni1 N2 C6 . . . . 175.46(16) ?
    O3 Ni1 N2 C6 . . . . -94.10(17) ?
    N1 Ni1 N2 C6 . . . . -3.88(16) ?
    N3 Ni1 N2 C6 . . . . 85.80(17) ?
    N4 Ni1 N3 C11 . . . . 179.7(2) ?
    O1 Ni1 N3 C11 . . . . -87.7(2) ?
    O3 Ni1 N3 C11 . . . . -174.4(4) ?
    N2 Ni1 N3 C11 . . . . 6.3(2) ?
    N1 Ni1 N3 C11 . . . . 84.4(2) ?
    N4 Ni1 N3 C15 . . . . 0.30(14) ?
    O1 Ni1 N3 C15 . . . . 92.81(15) ?
    O3 Ni1 N3 C15 . . . . 6.1(6) ?
    N2 Ni1 N3 C15 . . . . -173.19(15) ?
    N1 Ni1 N3 C15 . . . . -95.04(16) ?
    O1 Ni1 N4 C20 . . . . 89.34(19) ?
    O3 Ni1 N4 C20 . . . . -1.07(19) ?
    N2 Ni1 N4 C20 . . . . -133.1(4) ?
    N1 Ni1 N4 C20 . . . . -92.11(19) ?
    N3 Ni1 N4 C20 . . . . 178.1(2) ?
    O1 Ni1 N4 C16 . . . . -86.09(15) ?
    O3 Ni1 N4 C16 . . . . -176.50(15) ?
    N2 Ni1 N4 C16 . . . . 51.5(5) ?
    N1 Ni1 N4 C16 . . . . 92.46(15) ?
    N3 Ni1 N4 C16 . . . . 2.69(14) ?
    N4 Ni1 O3 C29 . . . . 109.4(2) ?
    O1 Ni1 O3 C29 . . . . 17.0(2) ?
    N2 Ni1 O3 C29 . . . . -77.1(2) ?
    N1 Ni1 O3 C29 . . . . -155.2(2) ?
    N3 Ni1 O3 C29 . . . . 103.6(5) ?
    C5 N1 C1 C2 . . . . -1.3(4) ?
    Ni1 N1 C1 C2 . . . . -178.66(19) ?
    N1 C1 C2 C3 . . . . 0.5(4) ?
    C1 C2 C3 C4 . . . . 0.3(4) ?
    C2 C3 C4 C5 . . . . -0.2(4) ?
    C1 N1 C5 C4 . . . . 1.4(3) ?
    Ni1 N1 C5 C4 . . . . 179.07(18) ?
    C1 N1 C5 C6 . . . . -179.6(2) ?
    Ni1 N1 C5 C6 . . . . -2.0(2) ?
    C3 C4 C5 N1 . . . . -0.7(4) ?
    C3 C4 C5 C6 . . . . -179.6(2) ?
    C10 N2 C6 C7 . . . . 1.4(3) ?
    Ni1 N2 C6 C7 . . . . -176.33(18) ?
    C10 N2 C6 C5 . . . . -178.3(2) ?
    Ni1 N2 C6 C5 . . . . 4.0(2) ?
    N1 C5 C6 N2 . . . . -1.3(3) ?
    C4 C5 C6 N2 . . . . 177.6(2) ?
    N1 C5 C6 C7 . . . . 179.0(2) ?
    C4 C5 C6 C7 . . . . -2.0(4) ?
    N2 C6 C7 C8 . . . . -1.8(4) ?
    C5 C6 C7 C8 . . . . 177.9(2) ?
    C6 C7 C8 C9 . . . . 0.8(4) ?
    C7 C8 C9 C10 . . . . 0.4(4) ?
    C6 N2 C10 C9 . . . . -0.1(4) ?
    Ni1 N2 C10 C9 . . . . 177.42(19) ?
    C8 C9 C10 N2 . . . . -0.8(4) ?
    C15 N3 C11 C12 . . . . 0.9(4) ?
    Ni1 N3 C11 C12 . . . . -178.53(19) ?
    N3 C11 C12 C13 . . . . 0.4(4) ?
    C11 C12 C13 C14 . . . . 0.0(4) ?
    C12 C13 C14 C15 . . . . -1.5(4) ?
    C11 N3 C15 C14 . . . . -2.5(3) ?
    Ni1 N3 C15 C14 . . . . 176.99(17) ?
    C11 N3 C15 C16 . . . . 177.54(19) ?
    Ni1 N3 C15 C16 . . . . -3.0(2) ?
    C13 C14 C15 N3 . . . . 2.8(3) ?
    C13 C14 C15 C16 . . . . -177.2(2) ?
    C20 N4 C16 C17 . . . . -2.4(3) ?
    Ni1 N4 C16 C17 . . . . 173.42(16) ?
    C20 N4 C16 C15 . . . . 179.22(19) ?
    Ni1 N4 C16 C15 . . . . -5.0(2) ?
    N3 C15 C16 N4 . . . . 5.3(3) ?
    C14 C15 C16 N4 . . . . -174.7(2) ?
    N3 C15 C16 C17 . . . . -173.1(2) ?
    C14 C15 C16 C17 . . . . 6.9(3) ?
    N4 C16 C17 C18 . . . . 2.3(3) ?
    C15 C16 C17 C18 . . . . -179.4(2) ?
    C16 C17 C18 C19 . . . . -0.2(4) ?
    C17 C18 C19 C20 . . . . -1.8(4) ?
    C16 N4 C20 C19 . . . . 0.3(3) ?
    Ni1 N4 C20 C19 . . . . -175.07(18) ?
    C18 C19 C20 N4 . . . . 1.8(4) ?
    C24 N5 C21 C22 . . . . -0.6(3) ?
    C24 N5 C21 C29 . . . . 175.2(2) ?
    N5 C21 C22 C23 . . . . 0.9(3) ?
    C29 C21 C22 C23 . . . . -174.3(2) ?
    C21 C22 C23 C24 . . . . -0.9(3) ?
    C21 C22 C23 C28 . . . . 176.7(3) ?
    C21 N5 C24 C25 . . . . -179.7(3) ?
    C21 N5 C24 C23 . . . . 0.0(3) ?
    C28 C23 C24 N5 . . . . -177.5(2) ?
    C22 C23 C24 N5 . . . . 0.6(3) ?
    C28 C23 C24 C25 . . . . 2.1(4) ?
    C22 C23 C24 C25 . . . . -179.7(2) ?
    N5 C24 C25 C26 . . . . 179.0(3) ?
    C23 C24 C25 C26 . . . . -0.6(4) ?
    C24 C25 C26 C27 . . . . -0.8(4) ?
    C25 C26 C27 C28 . . . . 0.7(4) ?
    C26 C27 C28 C23 . . . . 0.9(4) ?
    C24 C23 C28 C27 . . . . -2.2(4) ?
    C22 C23 C28 C27 . . . . -179.7(3) ?
    Ni1 O3 C29 O4 . . . . -0.3(4) ?
    Ni1 O3 C29 C21 . . . . 179.74(15) ?
    C22 C21 C29 O4 . . . . 169.1(3) ?
    N5 C21 C29 O4 . . . . -5.6(4) ?
    C22 C21 C29 O3 . . . . -10.9(4) ?
    N5 C21 C29 O3 . . . . 174.3(2) ?
    C37 N6 C30 C31 . . . . 0.1(3) ?
    C37 N6 C30 C38 . . . . 175.52(19) ?
    N6 C30 C31 C32 . . . . 0.5(3) ?
    C38 C30 C31 C32 . . . . -174.5(2) ?
    C30 C31 C32 C33 . . . . 179.7(3) ?
    C30 C31 C32 C37 . . . . -0.8(3) ?
    C37 C32 C33 C34 . . . . -2.7(3) ?
    C31 C32 C33 C34 . . . . 176.8(3) ?
    C32 C33 C34 C35 . . . . 2.1(4) ?
    C33 C34 C35 C36 . . . . -0.7(4) ?
    C34 C35 C36 C37 . . . . 0.0(4) ?
    C30 N6 C37 C36 . . . . 177.7(2) ?
    C30 N6 C37 C32 . . . . -0.6(2) ?
    C35 C36 C37 N6 . . . . -178.7(2) ?
    C35 C36 C37 C32 . . . . -0.7(3) ?
    C33 C32 C37 N6 . . . . -179.6(2) ?
    C31 C32 C37 N6 . . . . 0.9(2) ?
    C33 C32 C37 C36 . . . . 2.0(3) ?
    C31 C32 C37 C36 . . . . -177.6(2) ?
    C31 C30 C38 O6 . . . . 162.5(2) ?
    N6 C30 C38 O6 . . . . -11.8(3) ?
    C31 C30 C38 O5 . . . . -16.1(4) ?
    N6 C30 C38 O5 . . . . 169.5(2) ?
loop_
    _geom_hbond_atom_site_label_D
    _geom_hbond_atom_site_label_H
    _geom_hbond_atom_site_label_A
    _geom_hbond_site_symmetry_A
    _geom_hbond_distance_DH
    _geom_hbond_distance_HA
    _geom_hbond_distance_DA
    _geom_hbond_angle_DHA
    O1 H1A O4 . 0.82 1.89 2.647(3) 154.0
    O2 H2A O5 . 0.82 1.91 2.732(4) 178.3
    O2 H2B O4 . 0.82 2.10 2.885(4) 161.7
    O7 H7A O5 . 0.81 2.42 2.994(4) 129.0
    N6 HN6 O6 2_657 0.86 1.99 2.814(3) 159.0
    O1 H1B O6 2_556 0.82 1.93 2.750(3) 174.2
    O1 H1B O5 2_556 0.82 2.60 3.166(3) 127.6
    C4 H4 O2 2_666 0.93 2.54 3.400(5) 154.5
    C14 H14 O7 1_454 0.93 2.41 3.320(4) 167.4
data_global
_journal_date_recd_electronic     2008-11-27
_journal_date_accepted     2008-12-07
_journal_name_full     'Acta Crystallographica, Section E'
_journal_year     2009
_journal_volume     65
_journal_issue      1
_journal_page_first     m48
_journal_page_last     m49
_journal_paper_category     QM
_journal_coeditor_code     SJ2561
_publ_contact_author_name     'Prof. Bi-Song Zhang'
_publ_contact_author_address
;
      College of Material Science and Chemical Engineering,
      Jinhua College of Profession and Technology,
      Jinhua, Zhejiang 321017
      People's Republic of China.
;
_publ_contact_author_email     'zbs_jy@163.com'
_publ_contact_author_fax     '86 579 82264066'
_publ_contact_author_phone     '86 579 82230609'
_publ_section_title
;\
Aquabis(2,2'-bipyridine-\k^2^<i>N</i>,<i>N</i>')(1<i>H</i>-indole-2-\
carboxylato-\k<i>O</i>)nickel(II) 1<i>H</i>-indole-2-carboxylate dihydrate
;
loop_
    _publ_author_name
    _publ_author_address
    'Bi-Song Zhang '
;
 College of Materials Science and Chemical Engineering,
 Jinhua College of Profession and Technology,
 Jinhua, Zhejiang 321017
 People's Republic of China
;
    'Zhen-Xiang Liu '
;
 College of Materials Science and Chemical Engineering,
 Jinhua College of Profession and Technology,
 Jinhua, Zhejiang 321017
 People's Republic of China
;
    'Li-Hua Liu '
;
 College of Materials Science and Chemical Engineering,
 Jinhua College of Profession and Technology,
 Jinhua, Zhejiang 321017
 People's Republic of China
;
    'Tao Pan '
;
 College of Materials Science and Chemical Engineering,
 Jinhua College of Profession and Technology,
 Jinhua, Zhejiang 321017
 People's Republic of China
;
    'Su-Fang Ye'
;
 College of Materials Science and Chemical Engineering,
 Jinhua College of Profession and Technology,
 Jinhua, Zhejiang 321017
 People's Republic of China
;
