# Supplementary material for: Aqua­bis(2,2′-bipyridine-κ2 N,N′)(1H-indole-2-carboxyl­ato-κO)nickel(II) 1H-indole-2-carboxyl­ate dihydrate
Source: Acta Crystallogr Sect E Struct Rep Online. 2008 Dec 13;65(Pt 1):m48–9. doi: 10.1107/S1600536808041391 (PMC2967892; doi:10.1107/S1600536808041391)
Supplement: Supplementary file 2 [file e-65-00m48-Isup2.hkl]

# 
# h,k,l, Fc-squared, Fo-squared, sigma(Fo-squared) and status flag 
# 
data_I
_shelx_title ' shx97 in P-1' 
_shelx_refln_list_code          4 
_shelx_F_calc_maximum      243.95 
_exptl_crystal_F_000       776.00 
_reflns_d_resolution_high  0.7624 
 
loop_ 
 _symmetry_equiv_pos_as_xyz 
 'x, y, z' 
 '-x, -y, -z' 
 
_cell_length_a    12.4995 
_cell_length_b    13.1275 
_cell_length_c    13.4767 
_cell_angle_alpha  95.389 
_cell_angle_beta  114.166 
_cell_angle_gamma 117.804 
 
_shelx_F_squared_multiplier     1.000 
 
loop_ 
 _refln_index_h 
 _refln_index_k 
 _refln_index_l 
 _refln_F_squared_calc 
 _refln_F_squared_meas 
 _refln_F_squared_sigma 
 _refln_observed_status 
   1   0   0     2518.98     3052.29    107.02 o 
   2   0   0     2092.79     2422.53     84.76 o 
   3   0   0       10.02        9.13      1.28 o 
   4   0   0       70.73       62.17      3.44 o 
   5   0   0      106.73       79.91      4.41 o 
   6   0   0      654.55      870.33     31.81 o 
   7   0   0      604.73      579.65     22.12 o 
   8   0   0      120.08      135.51      7.71 o 
   9   0   0      427.19      533.92     21.52 o 
  10   0   0      105.67      110.03      8.05 o 
  11   0   0      476.21      563.11     23.82 o 
  12   0   0       83.09       89.48      9.23 o 
 -12   1   0       13.85        4.13     11.14 o 
 -11   1   0       73.77       90.66      7.74 o 
 -10   1   0        0.71       -1.63      4.10 o 
  -9   1   0       54.65       51.16      5.10 o 
  -8   1   0       92.68       95.17      6.11 o 
  -7   1   0       18.68       15.20      2.71 o 
  -6   1   0        6.09       12.74      2.19 o 
  -5   1   0     2768.44     3001.46    108.33 o 
  -4   1   0      529.27      539.59     15.41 o 
  -3   1   0      499.42      522.67     13.70 o 
  -2   1   0     1062.97     1107.13     63.44 o 
  -1   1   0     1591.72     2152.02     83.05 o 
   0   1   0      402.13      337.98      8.95 o 
   1   1   0     4174.77     4778.91    166.80 o 
   2   1   0     4865.05     5270.47    184.15 o 
   3   1   0       43.40       54.67      3.23 o 
   4   1   0     4220.90     4375.25    153.38 o 
   5   1   0     3444.54     3952.56    138.94 o 
   6   1   0       11.29        7.08      2.57 o 
   7   1   0        0.61        4.06      2.95 o 
   8   1   0        7.21       10.45      3.75 o 
   9   1   0        3.60        4.34      4.16 o 
  10   1   0      108.44      120.72      8.85 o 
  11   1   0       71.02       81.95      8.57 o 
 -12   2   0      129.49      101.35     14.37 o 
 -11   2   0      242.48      220.63     18.95 o 
 -10   2   0       41.16       50.88      5.38 o 
  -9   2   0        0.14        0.62      3.12 o 
  -8   2   0       15.20       14.20      2.92 o 
  -7   2   0       28.03       20.37      2.64 o 
  -6   2   0       17.21       10.80      1.31 o 
  -5   2   0     9104.60     9997.38    258.10 o 
  -4   2   0     2466.02     2316.75     72.09 o 
  -3   2   0      108.48      159.81      7.90 o 
  -2   2   0        5.54        7.67      2.01 o 
  -1   2   0    10166.48    11245.93    290.85 o 
   0   2   0     2475.04     2343.11     60.85 o 
   1   2   0    11521.83    12211.35    315.64 o 
   2   2   0      792.06      926.81     24.43 o 
   3   2   0      988.38     1047.98     37.57 o 
   4   2   0     1508.25     1780.69     63.32 o 
   5   2   0      294.00      310.58     12.74 o 
   6   2   0     2171.40     2342.59     83.50 o 
   7   2   0      184.29      187.03      9.44 o 
   8   2   0       50.49       46.09      5.38 o 
   9   2   0       74.44       85.90      7.43 o 
  10   2   0       43.00       54.84      7.22 o 
  11   2   0        8.02        3.57      6.73 o 
 -12   3   0      242.68      154.33     15.97 o 
 -11   3   0      695.37      589.67     36.08 o 
 -10   3   0       46.28       56.71      6.79 o 
  -9   3   0      385.83      440.13     33.62 o 
  -8   3   0       76.26       84.32     13.19 o 
  -7   3   0      135.55      135.06      7.15 o 
  -6   3   0      745.98      850.25     32.71 o 
  -5   3   0      451.17      555.27     22.05 o 
  -4   3   0      716.25      908.88     28.59 o 
  -3   3   0      262.46      266.78     36.10 o 
  -2   3   0     3296.52     3521.99    100.56 o 
  -1   3   0     2557.86     2755.82     71.46 o 
   0   3   0    59513.76    28927.11   1116.69 o 
   1   3   0       41.71       55.35      2.23 o 
   2   3   0     1509.19     1525.45     39.80 o 
   3   3   0     1283.59     1315.33     43.82 o 
   4   3   0      124.17      118.37      6.25 o 
   5   3   0       78.13       83.65      5.41 o 
   6   3   0      127.51      118.08      7.29 o 
   7   3   0       30.97       40.50      5.00 o 
   8   3   0        9.17        7.95      4.58 o 
   9   3   0       63.47       63.72      7.22 o 
  10   3   0       78.12       86.11      8.64 o 
 -13   4   0       44.91       27.31     11.97 o 
 -12   4   0       78.32       63.72     11.52 o 
 -11   4   0      254.22      218.83     17.81 o 
 -10   4   0        1.15        3.40      6.84 o 
  -9   4   0      462.76      460.40     15.03 o 
  -8   4   0     1081.54     1247.10     72.49 o 
  -7   4   0      124.19       95.38      7.66 o 
  -6   4   0     1627.32     1778.77     46.46 o 
  -5   4   0     4780.16     6548.33    240.68 o 
  -3   4   0      151.17      141.53      4.07 o 
  -2   4   0     3826.04     3873.94    120.16 o 
  -1   4   0    25927.48    28507.71    736.76 o 
   0   4   0     3703.53     4260.94    110.21 o 
   1   4   0     2929.55     3127.73     81.27 o 
   2   4   0     1226.53     1259.84     33.12 o 
   3   4   0     1215.91     1315.36     34.75 o 
   4   4   0     3775.46     4303.72    151.61 o 
   5   4   0     1322.94     1472.83     53.51 o 
   6   4   0      166.47      165.33      9.06 o 
   7   4   0       71.74       83.02      6.80 o 
   8   4   0        0.14       -1.87      4.62 o 
   9   4   0        4.94        3.57      5.69 o 
 -13   5   0        5.42        0.56     10.90 o 
 -12   5   0      282.45      209.28     18.71 o 
 -11   5   0      157.15      117.22     12.67 o 
 -10   5   0       53.77       34.05      8.19 o 
  -9   5   0      588.01      745.99     42.33 o 
  -8   5   0      187.65      203.19     13.14 o 
  -7   5   0      244.40      276.60     20.79 o 
  -6   5   0      840.85     1149.57     53.36 o 
  -4   5   0      866.20      749.45     23.74 o 
  -3   5   0     2303.95     2200.23     50.80 o 
  -2   5   0     1386.03     1410.41     40.15 o 
  -1   5   0     7055.02     7639.26    197.25 o 
   0   5   0      522.35      533.24     14.49 o 
   1   5   0       21.76       14.96      1.49 o 
   2   5   0      739.54      917.30     24.61 o 
   3   5   0      558.96      522.73     20.25 o 
   4   5   0       46.26       46.86      4.48 o 
   5   5   0        6.89       12.22      3.82 o 
   6   5   0      426.37      443.03     18.68 o 
   7   5   0      107.43      108.92      8.02 o 
   8   5   0        6.67        3.05      5.28 o 
 -13   6   0       85.84       59.18     12.95 o 
 -12   6   0      392.35      304.14     22.84 o 
 -11   6   0      427.95      462.85     29.51 o 
 -10   6   0      733.60      917.77     51.67 o 
  -9   6   0      392.58      518.41     26.59 o 
  -8   6   0      579.36      769.37     25.24 o 
  -7   6   0      633.41      759.30     46.35 o 
  -6   6   0     1339.66     1580.97     61.91 o 
  -5   6   0     1240.03     1309.92     41.11 o 
  -4   6   0      898.97      988.84     23.14 o 
  -3   6   0      156.48      169.51      7.55 o 
  -2   6   0     4488.28     4704.53    121.72 o 
  -1   6   0     7612.78     8170.46    211.24 o 
   0   6   0    10812.77    11836.08    305.16 o 
   1   6   0      472.18      471.16     13.17 o 
   2   6   0      551.76      602.99     16.75 o 
   3   6   0      330.31      312.07     13.40 o 
   4   6   0      307.72      398.29     16.70 o 
   5   6   0       19.35       18.95      4.30 o 
   6   6   0        5.40       -0.59      4.23 o 
   7   6   0      156.57      181.36     11.25 o 
   8   6   0       13.00       10.86      6.39 o 
 -13   7   0       68.44       59.59     13.50 o 
 -12   7   0        5.75        2.19     10.27 o 
 -11   7   0        0.80       11.52      9.34 o 
 -10   7   0      244.98      306.55     22.04 o 
  -9   7   0        8.77       11.13      3.12 o 
  -8   7   0      133.70      178.17      9.39 o 
  -7   7   0        3.16        5.50      2.22 o 
  -6   7   0      889.92      781.72     25.42 o 
  -5   7   0      423.51      323.01      8.02 o 
  -4   7   0      920.74      944.44     22.15 o 
  -3   7   0     1397.49     1572.24     50.01 o 
  -2   7   0      226.41      235.40      8.30 o 
  -1   7   0     3972.38     4269.53    110.93 o 
   0   7   0     1115.35     1188.46     31.54 o 
   1   7   0       35.66       26.78      2.42 o 
   2   7   0       63.76       72.78      5.38 o 
   3   7   0      416.17      469.63     19.16 o 
   4   7   0      895.51      911.04     34.73 o 
   5   7   0      410.16      410.17     17.98 o 
   6   7   0       23.68       23.32      5.76 o 
   7   7   0        0.26       -0.28      5.66 o 
 -14   8   0      101.07       63.00     15.58 o 
 -13   8   0       39.23       54.25     13.67 o 
 -12   8   0      426.46      513.91     33.36 o 
 -11   8   0      214.68      274.09     21.97 o 
 -10   8   0      347.08      420.97     23.64 o 
  -9   8   0      748.83      936.83     79.70 o 
  -8   8   0        9.50        8.12      2.77 o 
  -7   8   0      439.96      409.25     14.26 o 
  -6   8   0     1778.18     1619.10     51.07 o 
  -5   8   0      207.13      182.30      8.14 o 
  -4   8   0     1281.76     1169.38     30.93 o 
  -3   8   0      264.12      212.58      8.64 o 
  -2   8   0      454.90      447.63     12.60 o 
  -1   8   0     2519.45     2791.09     72.98 o 
   0   8   0       38.07       35.55      2.71 o 
   1   8   0        4.45        2.50      3.02 o 
   2   8   0       96.97      103.43      6.91 o 
   3   8   0      326.27      352.11     15.59 o 
   4   8   0       59.23       77.33      7.05 o 
   5   8   0       47.47       50.46      6.49 o 
   6   8   0      146.67      146.51     10.31 o 
 -14   9   0        3.04        2.19     13.47 o 
 -13   9   0      205.32      209.34     19.61 o 
 -12   9   0      177.18      222.95     20.55 o 
 -11   9   0      309.57      374.78     25.90 o 
 -10   9   0       91.56      132.01      7.22 o 
  -9   9   0      450.48      480.49     16.80 o 
  -8   9   0      681.14      641.87     21.50 o 
  -7   9   0      734.31      638.12     21.27 o 
  -6   9   0       69.45       67.96      4.09 o 
  -5   9   0       34.11       46.81      3.45 o 
  -4   9   0       98.82       83.14      3.56 o 
  -3   9   0        1.35        1.79      1.68 o 
  -2   9   0     2141.58     2184.05     57.41 o 
  -1   9   0      961.98      939.43     25.54 o 
   0   9   0      976.19     1106.94     30.06 o 
   1   9   0      297.48      327.53     14.34 o 
   2   9   0      230.99      253.89     12.39 o 
   3   9   0      246.39      243.51     12.50 o 
   4   9   0       40.95       52.13      6.66 o 
   5   9   0        0.09       -4.06      5.45 o 
 -14  10   0        0.48        2.88     13.60 o 
 -13  10   0       18.90       19.40     12.84 o 
 -12  10   0        0.79        3.23     10.86 o 
 -11  10   0       66.17       66.33      7.91 o 
 -10  10   0       59.27       44.49      7.34 o 
  -9  10   0      168.09      141.44     14.68 o 
  -8  10   0      226.81      190.72     12.60 o 
  -7  10   0      266.24      199.15      8.26 o 
  -6  10   0     1606.87     1471.02     57.70 o 
  -5  10   0     1137.06     1079.14     43.50 o 
  -4  10   0        1.91        2.43      3.16 o 
  -3  10   0      167.36      151.93      5.71 o 
  -2  10   0      482.42      524.77     15.08 o 
  -1  10   0     1417.69     1400.33     37.70 o 
   0  10   0        2.73        2.19      3.54 o 
   1  10   0        5.54       10.69      4.37 o 
   2  10   0      199.69      201.39     11.21 o 
   3  10   0      284.02      308.11     15.10 o 
   4  10   0      209.12      201.11     12.46 o 
 -14  11   0      170.00      196.74     21.83 o 
 -13  11   0       75.07      102.25     16.24 o 
 -12  11   0      177.25      162.50      9.38 o 
 -11  11   0       95.77      102.60      8.45 o 
 -10  11   0       29.25       26.25      4.55 o 
  -9  11   0      393.63      376.36     14.09 o 
  -8  11   0       90.11       78.02      5.12 o 
  -7  11   0       70.27       72.71      5.97 o 
  -6  11   0      234.44      219.53     11.11 o 
  -5  11   0        1.53        2.88      3.61 o 
  -4  11   0       97.32       99.03      6.94 o 
  -3  11   0      530.56      586.69     25.21 o 
  -2  11   0      739.28      727.58     20.54 o 
  -1  11   0     1478.68     1488.67     40.16 o 
   0  11   0      111.06      122.70      8.16 o 
   1  11   0        0.11        3.71      5.00 o 
   2  11   0       20.35       21.66      6.18 o 
   3  11   0       34.41       35.02      7.25 o 
 -14  12   0        4.46        5.38     15.41 o 
 -13  12   0      372.38      368.22     30.27 o 
 -12  12   0      260.13      242.26     11.96 o 
 -11  12   0      179.60      144.95      9.93 o 
 -10  12   0      205.99      188.28     11.04 o 
  -9  12   0       42.98       33.32      5.24 o 
  -8  12   0       28.52       23.22      4.72 o 
  -7  12   0       12.07       11.97      4.48 o 
  -6  12   0       65.94       71.29      6.39 o 
  -5  12   0        2.87        3.61      4.23 o 
  -4  12   0      119.13      113.36      8.02 o 
  -3  12   0       48.27       53.31      6.46 o 
  -2  12   0     1062.13     1074.95     44.11 o 
  -1  12   0      456.90      422.58     18.05 o 
   0  12   0      179.18      173.48     10.69 o 
   1  12   0      185.23      200.49     12.15 o 
   2  12   0        2.39        3.30      6.52 o 
 -13  13   0        0.25        0.03      6.18 o 
 -12  13   0       54.93       50.57      6.91 o 
 -11  13   0       89.02       75.11      7.43 o 
 -10  13   0        4.29        7.22      5.38 o 
  -9  13   0       36.58       39.60      5.80 o 
  -8  13   0        3.13        3.71      4.58 o 
  -7  13   0        1.98       -0.59      4.41 o 
  -6  13   0      409.84      397.19     18.85 o 
  -5  13   0      344.80      368.95     17.91 o 
  -4  13   0      166.02      194.90     11.87 o 
  -3  13   0       12.97       20.16      6.14 o 
   0  13   0        4.07        7.36      5.97 o 
   1  13   0        4.60        0.56      6.49 o 
 -13  14   0      213.22      197.02     13.02 o 
 -12  14   0      137.06      130.82      9.93 o 
 -11  14   0      107.61      102.11      8.75 o 
 -10  14   0       35.06       29.54      6.18 o 
  -9  14   0       20.78       20.51      5.62 o 
  -8  14   0       54.12       49.98      6.73 o 
  -7  14   0      134.20      115.65      8.92 o 
  -6  14   0      111.82      108.36      8.78 o 
  -5  14   0       29.45       26.13      6.28 o 
  -4  14   0       70.27       69.03      8.12 o 
  -3  14   0        8.44        1.35      6.00 o 
 -12  15   0      114.66       99.09      9.48 o 
 -11  15   0      276.67      252.29     14.86 o 
 -10  15   0      398.73      377.25     19.06 o 
  -9  15   0        7.82        4.75      5.69 o 
  -8  15   0       37.02       36.69      6.98 o 
  -7  15   0       31.83       30.72      6.84 o 
  -6  15   0       32.03       35.75      7.64 o 
  -5  15   0       19.82       14.79      6.77 o 
  -4  15   0       19.20       22.49      7.70 o 
  -9  16   0       53.79       41.06      7.98 o 
  -8  16   0       34.42       39.64      8.05 o 
  -7  16   0       48.50       45.99      8.78 o 
  -6  16   0       11.21        3.44      7.81 o 
  -5  16   0       83.49       53.94      8.78 o 
   4 -16   1        1.80        1.80      7.39 o 
   5 -16   1        0.78       -1.80      6.98 o 
   6 -16   1       35.85       38.63      7.81 o 
   7 -16   1        3.64        5.03      6.73 o 
   8 -16   1      135.44      117.70     10.10 o 
   9 -16   1       53.76       50.71      7.98 o 
   4 -15   1       14.85       14.02      7.18 o 
   5 -15   1       68.22       80.04      8.75 o 
   6 -15   1       99.40       95.41      8.75 o 
   7 -15   1      168.47      147.03     10.38 o 
   8 -15   1       12.86        6.73      5.80 o 
   9 -15   1       28.09       21.21      6.56 o 
  10 -15   1        0.51       -2.92      5.76 o 
  11 -15   1       61.05       51.44      7.64 o 
  12 -15   1       22.28       22.11      7.11 o 
   3 -14   1        4.88        6.77      6.28 o 
   4 -14   1       97.41       84.65      8.30 o 
   5 -14   1        2.79        3.75      5.21 o 
   6 -14   1       53.96       58.34      6.84 o 
   7 -14   1      416.63      418.92     19.79 o 
   8 -14   1      336.39      283.93     14.82 o 
   9 -14   1      411.34      379.72     18.36 o 
  10 -14   1        4.84        5.45      5.28 o 
  11 -14   1       28.03       26.65      6.32 o 
  12 -14   1        0.13       -2.22      6.56 o 
  13 -14   1       50.31       64.69      8.50 o 
  -1 -13   1      171.91      159.08     10.90 o 
   0 -13   1       24.10       15.03      5.69 o 
   2 -13   1      211.35      193.69     11.84 o 
   3 -13   1       23.23       23.39      5.97 o 
   4 -13   1        6.62        5.59      4.82 o 
   5 -13   1       83.08       67.54      6.70 o 
   6 -13   1        0.68        1.53      4.44 o 
   7 -13   1       51.53       47.72      5.83 o 
   8 -13   1      187.17      151.06      9.68 o 
   9 -13   1       12.69        7.84      4.75 o 
  10 -13   1      504.72      443.98     20.45 o 
  11 -13   1      401.67      325.77     16.73 o 
  12 -13   1       55.84       54.07      7.32 o 
  -2 -12   1        2.36        2.43      5.83 o 
  -1 -12   1        0.04        3.23      5.14 o 
   0 -12   1      157.92      134.22      8.71 o 
   1 -12   1      169.40      180.25      9.93 o 
   2 -12   1       25.97       34.88      3.62 o 
   3 -12   1      355.05      324.87     15.69 o 
   4 -12   1       34.69       27.90      4.86 o 
   5 -12   1      110.50      102.60      7.25 o 
   6 -12   1       30.90       31.03      4.75 o 
   7 -12   1      280.15      224.32     11.73 o 
   8 -12   1       74.58       73.44      6.28 o 
   9 -12   1        3.19        5.62      4.30 o 
  10 -12   1       46.92       34.95      5.45 o 
  11 -12   1       87.60       78.44      7.29 o 
  12 -12   1      219.77      207.19     12.63 o 
  -3 -11   1       57.55       71.98      7.91 o 
  -2 -11   1      314.81      307.67     15.00 o 
  -1 -11   1      105.35      103.57      7.57 o 
   0 -11   1      395.03      385.53     16.53 o 
   1 -11   1       30.77       39.08      4.70 o 
   2 -11   1      204.55      167.36      6.42 o 
   3 -11   1     1518.58     1481.67     39.57 o 
   4 -11   1       10.80        6.35      3.64 o 
   5 -11   1        9.75        7.05      3.54 o 
   6 -11   1       34.41       30.26      4.30 o 
   7 -11   1       89.59       70.84      5.69 o 
   8 -11   1       17.62        9.89      3.89 o 
   9 -11   1      944.14      838.87     34.70 o 
  10 -11   1       62.09       60.51      5.47 o 
  11 -11   1      274.30      256.68     11.49 o 
  12 -11   1       30.01       25.20     12.60 o 
  13 -11   1       26.29       27.11     14.30 o 
  14 -11   1       11.07        6.04     15.24 o 
  -4 -10   1        0.18       -1.84      5.45 o 
  -3 -10   1        9.29        3.47      5.00 o 
  -2 -10   1      288.03      285.28     13.71 o 
  -1 -10   1     1362.85     1433.84     52.53 o 
   0 -10   1       32.37       38.26      7.57 o 
   1 -10   1      634.45      687.83     19.31 o 
   2 -10   1      466.07      458.93     13.26 o 
   3 -10   1       58.96       59.94      6.40 o 
   4 -10   1       50.26       48.59      4.62 o 
   5 -10   1        2.68        4.72      3.02 o 
   6 -10   1      167.12      140.61      6.47 o 
   7 -10   1      358.50      310.26     11.53 o 
   8 -10   1      613.41      502.51     20.68 o 
   9 -10   1       34.63       29.64      3.92 o 
  10 -10   1      617.96      583.31     20.39 o 
  11 -10   1      558.99      490.29     18.09 o 
  12 -10   1      115.44      140.02     16.59 o 
  13 -10   1       85.32       98.88     15.72 o 
  14 -10   1       16.03       14.72     14.75 o 
  -5  -9   1       63.60       69.69      7.53 o 
  -4  -9   1      194.68      237.94     12.63 o 
  -3  -9   1      500.10      531.20     21.80 o 
  -2  -9   1       32.37       34.26      4.82 o 
  -1  -9   1      440.24      468.08     18.85 o 
   0  -9   1      118.83      127.51      5.34 o 
   1  -9   1       67.51       58.39      4.04 o 
   2  -9   1       11.68        8.63      1.95 o 
   3  -9   1      896.95      857.36     27.76 o 
   4  -9   1      855.63      827.77     22.29 o 
   5  -9   1      127.73       97.20      5.03 o 
   6  -9   1      873.56      804.30     26.17 o 
   7  -9   1      197.65      150.98      7.39 o 
   8  -9   1      134.68      109.86     13.40 o 
   9  -9   1      615.69      528.79     23.84 o 
  10  -9   1      424.86      402.53     14.95 o 
  11  -9   1      120.43      133.74     15.03 o 
  12  -9   1      133.41      166.19     17.67 o 
  13  -9   1      148.78      176.43     19.30 o 
  -6  -8   1       97.78       90.31      8.16 o 
  -5  -8   1      149.10      170.91     10.31 o 
  -4  -8   1      357.36      406.41     17.50 o 
  -3  -8   1       89.63       98.05      6.66 o 
  -2  -8   1      354.64      343.04     14.51 o 
  -1  -8   1      125.70      157.97      5.82 o 
   0  -8   1      893.03      920.15     24.94 o 
   1  -8   1     1060.54      973.85     26.09 o 
   2  -8   1      184.46      186.74      7.39 o 
   3  -8   1      394.31      355.49     11.23 o 
   4  -8   1      334.27      348.65     10.43 o 
   5  -8   1     1472.14     1367.79     32.12 o 
   6  -8   1      512.93      382.99     13.19 o 
   7  -8   1      163.43      146.66      6.63 o 
   8  -8   1      309.45      277.39     13.19 o 
   9  -8   1       87.64       95.09      5.60 o 
  10  -8   1       41.04       39.25      6.96 o 
  11  -8   1      466.75      612.67     37.77 o 
  12  -8   1      207.00      242.42     22.11 o 
  13  -8   1        0.26        0.76     12.91 o 
  -7  -7   1      144.94      145.12      9.82 o 
  -6  -7   1       60.74       70.14      6.87 o 
  -5  -7   1        1.94        1.70      3.92 o 
  -4  -7   1       68.39       61.26      5.59 o 
  -3  -7   1       44.79       51.12      4.72 o 
  -2  -7   1      189.34      193.90      9.09 o 
  -1  -7   1     2003.33     2112.04     55.59 o 
   0  -7   1      147.77      136.38      4.89 o 
   1  -7   1      214.18      173.25      5.60 o 
   2  -7   1        4.15        3.30      1.23 o 
   3  -7   1     2350.51     2245.23     58.51 o 
   4  -7   1       12.39       16.04      1.23 o 
   5  -7   1      447.54      389.61     13.23 o 
   6  -7   1       19.57       20.68      2.46 o 
   7  -7   1        6.51        9.25      2.53 o 
   8  -7   1      747.50      891.34     29.23 o 
   9  -7   1      162.52      164.61      7.85 o 
  10  -7   1     1276.36     1560.29     84.98 o 
  11  -7   1      302.01      334.92     24.06 o 
  12  -7   1      163.94      163.69     16.49 o 
  13  -7   1      147.24       99.76     15.27 o 
  -8  -6   1      144.22      126.62      9.37 o 
  -7  -6   1      211.56      206.25     11.66 o 
  -6  -6   1      257.56      265.59     12.91 o 
  -5  -6   1      377.16      377.89     16.21 o 
  -4  -6   1      122.26      129.75      7.50 o 
  -3  -6   1      122.18      152.59      7.81 o 
  -2  -6   1       28.69       28.86      3.68 o 
  -1  -6   1      297.07      286.83      8.96 o 
   0  -6   1     1475.67     1545.12     40.58 o 
   1  -6   1      389.81      361.74     10.82 o 
   2  -6   1        6.40       11.70      1.23 o 
   3  -6   1     2171.60     2021.33     46.92 o 
   4  -6   1      204.19      221.89      6.08 o 
   5  -6   1      184.65      109.79      4.88 o 
   6  -6   1      165.70      198.18     29.96 o 
   7  -6   1      205.38      214.75     10.57 o 
   8  -6   1      218.88      271.08     10.34 o 
   9  -6   1      744.73      891.10     49.97 o 
  10  -6   1        8.49       13.05      8.16 o 
  11  -6   1        4.49        2.22      9.13 o 
  12  -6   1       61.94       47.97     11.94 o 
  13  -6   1       26.24       24.19     12.56 o 
  -9  -5   1       38.72       39.67      6.98 o 
  -8  -5   1        1.50       -0.87      4.82 o 
  -7  -5   1       76.67       80.28      6.84 o 
  -6  -5   1      276.11      286.08     13.16 o 
  -5  -5   1      408.68      511.82     20.35 o 
  -4  -5   1     1078.33     1118.27     40.96 o 
  -3  -5   1      343.45      291.95     12.08 o 
  -2  -5   1     2078.77     2108.14     55.12 o 
  -1  -5   1     3619.13     4185.26    108.67 o 
   0  -5   1     3533.62     3620.88     94.05 o 
   1  -5   1     2567.39     2548.26     66.13 o 
   2  -5   1      167.25      150.37      5.94 o 
   3  -5   1        9.05       23.83      3.66 o 
   4  -5   1        2.39       -0.49      1.33 o 
   5  -5   1     2621.52     2893.25    166.69 o 
   6  -5   1     1136.88     1253.79     56.29 o 
   7  -5   1      601.84      660.14     21.61 o 
   8  -5   1      290.93      313.34     10.89 o 
   9  -5   1     1226.26     1322.37     72.09 o 
  10  -5   1       51.15       51.47      9.20 o 
  11  -5   1      107.24      103.19     12.53 o 
  12  -5   1      221.12      133.95     15.17 o 
  13  -5   1        0.00       -6.84     11.66 o 
 -10  -4   1       61.90       70.42      8.40 o 
  -9  -4   1       49.27       51.47      6.87 o 
  -8  -4   1      165.77      195.70     10.90 o 
  -7  -4   1        8.06        9.54      3.92 o 
  -6  -4   1      188.27      192.10      9.68 o 
  -5  -4   1        1.56       -0.38      2.57 o 
  -4  -4   1      368.25      372.65     14.86 o 
  -3  -4   1      247.89      242.86     13.63 o 
  -2  -4   1      122.07       95.35      3.40 o 
  -1  -4   1    12750.95    13150.85    340.29 o 
   0  -4   1     4166.55     4302.88    111.36 o 
   1  -4   1      195.63      214.87      7.36 o 
   2  -4   1      715.71      638.98     15.00 o 
   3  -4   1     2338.70     2079.57     64.74 o 
   4  -4   1      115.71      116.93     13.80 o 
   5  -4   1      814.79      969.53     28.88 o 
   6  -4   1      409.19      520.67     26.41 o 
   7  -4   1      148.31      193.49      5.56 o 
   8  -4   1      728.93      820.11     29.97 o 
   9  -4   1       23.18       25.21      3.19 o 
  10  -4   1      478.97      463.19     29.44 o 
  11  -4   1      309.60      274.10     21.38 o 
  12  -4   1      188.99      131.87     15.38 o 
 -10  -3   1       12.48        4.69      5.76 o 
  -9  -3   1       32.06       32.66      5.69 o 
  -8  -3   1      496.26      527.52     21.53 o 
  -7  -3   1        2.28       -0.49      3.26 o 
  -6  -3   1     2597.11     2708.93     96.29 o 
  -5  -3   1     2664.74     2789.60     98.77 o 
  -4  -3   1      719.49      787.81     28.90 o 
  -3  -3   1      303.11      276.56     18.82 o 
  -2  -3   1     2861.53     2937.21     76.11 o 
  -1  -3   1     1457.23     1416.77     36.92 o 
   0  -3   1      786.19      799.90     21.34 o 
   1  -3   1       21.32       13.41      0.71 o 
   2  -3   1       63.61       73.00      3.24 o 
   5  -3   1     2479.06     2768.71    172.30 o 
   6  -3   1      379.49      398.22     11.04 o 
   7  -3   1      413.68      397.73     15.31 o 
   8  -3   1      639.18      686.86     25.63 o 
   9  -3   1       88.46       89.97      5.87 o 
  10  -3   1      145.59      156.06      8.92 o 
  11  -3   1        0.63        5.03      9.65 o 
  12  -3   1      101.85       66.19     13.26 o 
 -11  -2   1       87.31       87.85      8.82 o 
 -10  -2   1      173.84      197.92     11.77 o 
  -9  -2   1       34.41       30.96      5.24 o 
  -8  -2   1       16.19       13.67      3.96 o 
  -7  -2   1       19.99       21.10      3.68 o 
  -6  -2   1     1037.25     1147.49     41.76 o 
  -5  -2   1     2009.17     2293.67     81.26 o 
  -4  -2   1     4073.08     4216.15    147.90 o 
  -3  -2   1      245.17      222.83      6.32 o 
  -2  -2   1       73.53       82.76      2.71 o 
  -1  -2   1     2988.65     2998.53     77.63 o 
   0  -2   1     3159.20     3337.62     86.62 o 
   1  -2   1     8654.24     8099.22    284.44 o 
   2  -2   1       29.52       40.51      2.39 o 
   3  -2   1       95.47      133.09      5.94 o 
   4  -2   1      522.42      715.53     27.48 o 
   5  -2   1     1643.42     1945.46     50.58 o 
   6  -2   1     1061.78     1050.78     50.40 o 
   7  -2   1       28.31       35.82      3.33 o 
   8  -2   1       14.18       16.59      3.26 o 
   9  -2   1     1014.09     1135.04     41.82 o 
  10  -2   1      169.18      167.79      9.72 o 
  11  -2   1       14.40       15.62      5.52 o 
  12  -2   1       53.52       51.16     13.26 o 
 -12  -1   1        8.99        6.18      6.87 o 
 -11  -1   1      168.20      216.42     12.63 o 
 -10  -1   1      132.41      170.25     10.20 o 
  -9  -1   1      338.08      343.58     15.10 o 
  -8  -1   1      308.14      294.87     12.91 o 
  -7  -1   1     1148.17     1226.03     44.54 o 
  -6  -1   1      286.69      271.83     11.21 o 
  -5  -1   1        0.50        3.30      1.70 o 
  -4  -1   1     1604.66     1658.92     58.70 o 
  -3  -1   1     4873.67     5144.92    179.82 o 
  -2  -1   1    13134.96    14599.50    497.15 o 
  -1  -1   1     1319.92     1239.08     34.54 o 
   0  -1   1     7486.16     7346.01    190.95 o 
   1  -1   1      420.29      383.02     15.13 o 
   2  -1   1        9.50       11.77      1.21 o 
   3  -1   1      301.54      303.37      8.26 o 
   4  -1   1       34.15       40.61      1.84 o 
   5  -1   1      563.79      582.41     15.61 o 
   6  -1   1       72.15       74.56      4.62 o 
   7  -1   1        4.72        8.43      2.78 o 
   8  -1   1      192.93      211.12     10.07 o 
   9  -1   1       49.36       55.32      5.45 o 
  10  -1   1      470.19      559.02     22.91 o 
  11  -1   1      224.99      226.11     12.91 o 
 -12   0   1        8.74        8.61      5.59 o 
 -11   0   1       39.37       41.02      5.42 o 
 -10   0   1        8.69        7.50      4.37 o 
  -9   0   1      132.09      161.71      8.89 o 
  -8   0   1      316.84      337.54     13.99 o 
  -7   0   1      196.24      213.38      9.41 o 
  -6   0   1     1776.25     1736.34     61.70 o 
  -5   0   1     5083.71     5166.54    180.81 o 
  -4   0   1     3821.90     4049.87    141.69 o 
  -3   0   1     4573.64     4849.65    125.83 o 
  -2   0   1      496.34      481.85     17.32 o 
  -1   0   1      108.60      162.74      8.39 o 
   1   0   1       96.38       99.02      4.20 o 
   2   0   1      535.42      635.00     43.95 o 
   3   0   1      375.05      361.93     13.51 o 
   5   0   1       10.28        2.60      1.80 o 
   6   0   1        5.90        7.84      2.53 o 
   7   0   1        5.18        3.40      2.88 o 
   8   0   1      305.01      288.17     12.88 o 
   9   0   1       12.35       10.06      4.51 o 
  10   0   1        0.13        1.39      5.00 o 
  11   0   1        1.47        2.22      6.00 o 
 -12   1   1      116.73      133.28     15.34 o 
 -11   1   1      376.51      381.42     49.38 o 
 -10   1   1      333.31      332.62     26.80 o 
  -9   1   1       23.77       28.01      3.92 o 
  -8   1   1       28.05       32.49      3.51 o 
  -7   1   1      112.08      139.88      6.70 o 
  -6   1   1      254.06      267.69      7.54 o 
  -5   1   1     1012.81     1172.35     30.71 o 
  -4   1   1     9819.65    10259.28    266.20 o 
  -3   1   1    35672.77    36306.09   2551.59 o 
  -2   1   1    12280.01    14231.72    445.40 o 
  -1   1   1    13949.62    16884.49    713.52 o 
   0   1   1      150.69      216.02      7.28 o 
   1   1   1     1451.58     1688.73     59.32 o 
   2   1   1      251.23      256.11      8.44 o 
   3   1   1      538.09      568.04     20.88 o 
   4   1   1      322.32      309.05     12.19 o 
   5   1   1      502.97      527.24     20.04 o 
   6   1   1     1164.23     1187.61     43.29 o 
   7   1   1      122.36      144.71      8.02 o 
   8   1   1      207.27      261.03     12.46 o 
   9   1   1      723.59      801.84     31.32 o 
  10   1   1      211.78      264.12     14.02 o 
  11   1   1       10.70       14.79      7.01 o 
 -12   2   1       41.44       35.51     11.00 o 
 -11   2   1      225.73      225.00     18.61 o 
 -10   2   1       26.77       35.62      5.34 o 
  -9   2   1       21.69       20.62      3.00 o 
  -8   2   1      369.92      340.38     23.44 o 
  -7   2   1       10.37        7.52      1.80 o 
  -6   2   1       96.35       85.62      7.25 o 
  -5   2   1     2483.98     2814.71     64.98 o 
  -4   2   1    19588.47    21017.99    810.63 o 
  -3   2   1     2878.27     3621.03    140.10 o 
  -1   2   1     6679.74     7692.32    199.43 o 
   0   2   1     7545.83     8248.12    213.94 o 
   1   2   1       72.55      113.04      3.44 o 
   2   2   1      400.17      442.55     11.90 o 
   3   2   1      523.72      510.37     13.91 o 
   4   2   1      266.14      302.80     12.26 o 
   5   2   1      581.88      632.72     23.96 o 
   6   2   1      149.45      177.44      8.96 o 
   7   2   1       75.50       76.67      6.11 o 
   8   2   1       13.98       18.92      4.82 o 
   9   2   1       38.21       40.26      6.28 o 
  10   2   1       82.58       98.85      9.13 o 
 -13   3   1       64.34       37.59     11.94 o 
 -12   3   1       69.52       44.88     10.69 o 
 -11   3   1        5.57        3.78      7.84 o 
 -10   3   1       83.63       77.99      9.68 o 
  -9   3   1       79.47       84.69      9.93 o 
  -8   3   1     1135.18     1166.99     42.18 o 
  -7   3   1      479.39      485.47     26.98 o 
  -6   3   1     3487.36     3929.82    101.72 o 
  -5   3   1     1383.97     1412.71     36.87 o 
  -4   3   1     1346.76     1964.48     45.78 o 
  -3   3   1     9654.73    11596.43    887.58 o 
  -2   3   1      709.23      763.48     20.09 o 
  -1   3   1       10.48       12.96      1.02 o 
   0   3   1    16928.92    19480.93    504.63 o 
   1   3   1      763.28      806.37     21.46 o 
   2   3   1     2740.90     3042.05     79.37 o 
   3   3   1     1138.06     1149.00     30.48 o 
   4   3   1     1451.45     1575.20     56.62 o 
   5   3   1      500.12      589.03     22.78 o 
   6   3   1       56.45       55.74      5.17 o 
   7   3   1        5.72        6.49      4.10 o 
   8   3   1      305.11      300.03     14.44 o 
   9   3   1       12.84       13.22      5.83 o 
 -13   4   1       41.76       28.39     11.56 o 
 -12   4   1      369.91      309.28     22.60 o 
 -11   4   1      206.53      188.21     16.28 o 
 -10   4   1       85.90      105.76     10.93 o 
  -9   4   1        8.98        9.61      6.28 o 
  -8   4   1       85.60       81.67      6.47 o 
  -7   4   1      288.80      306.65      8.99 o 
  -6   4   1      433.25      500.33     13.40 o 
  -5   4   1     1717.40     2595.82    137.05 o 
  -4   4   1      822.31      985.98     73.34 o 
  -3   4   1     1162.25     1126.07     29.76 o 
  -2   4   1      106.95      118.22      4.79 o 
  -1   4   1    17659.09    21144.09    546.98 o 
   0   4   1     1514.41     1873.33     48.90 o 
   1   4   1      272.42      296.81      8.47 o 
   2   4   1       11.29       20.28      1.70 o 
   3   4   1        0.18        0.69      2.19 o 
   4   4   1      306.70      330.01     13.89 o 
   5   4   1        1.16        3.33      3.16 o 
   6   4   1        6.05        5.41      3.89 o 
   7   4   1       34.32       41.27      5.80 o 
   8   4   1      120.08      134.53      9.51 o 
   9   4   1       76.06       78.47      8.50 o 
 -13   5   1       87.60       61.33     12.36 o 
 -12   5   1      559.10      529.55     32.91 o 
 -11   5   1       98.52       94.23     11.21 o 
 -10   5   1      230.13      306.76     21.21 o 
  -9   5   1     1169.17     1597.90     86.20 o 
  -7   5   1       15.21        9.79      2.23 o 
  -6   5   1      907.20     1100.96     54.29 o 
  -5   5   1      153.04      215.70      7.80 o 
  -4   5   1       20.73       23.22      2.01 o 
  -3   5   1      957.49     1018.89     25.81 o 
  -2   5   1     1876.43     2159.17     56.30 o 
  -1   5   1     4551.29     5126.79    132.97 o 
   0   5   1     9236.77    11212.84    289.92 o 
   1   5   1       97.63       91.51      3.74 o 
   2   5   1       73.41       66.90      3.21 o 
   3   5   1      468.60      584.82     22.57 o 
   4   5   1       22.91       26.52      3.89 o 
   5   5   1        8.45        1.87      3.61 o 
   6   5   1       31.28       40.50      5.34 o 
   7   5   1       31.30       34.74      5.97 o 
   8   5   1      183.34      212.18     12.70 o 
 -14   6   1        1.09        6.98     12.36 o 
 -12   6   1      202.54      190.91     18.08 o 
 -11   6   1      291.52      337.28     23.71 o 
 -10   6   1       40.08       43.59      8.82 o 
  -9   6   1       24.17       38.11      3.61 o 
  -8   6   1      609.88      738.63     30.33 o 
  -7   6   1      649.60      934.35     53.54 o 
  -6   6   1     4819.59     5576.87    184.35 o 
  -5   6   1     1480.50     1290.87     70.40 o 
  -4   6   1     1925.84     1892.40     43.87 o 
  -3   6   1      986.16      986.41     26.07 o 
  -2   6   1       86.78      126.02      4.29 o 
  -1   6   1      616.79      760.36     20.45 o 
   0   6   1     5665.20     6600.24    170.56 o 
   1   6   1       58.90       79.70      4.17 o 
   2   6   1      346.63      370.13     15.21 o 
   3   6   1      538.80      604.52     23.61 o 
   4   6   1      456.85      549.74     22.12 o 
   5   6   1       12.34       20.96      4.75 o 
   6   6   1       25.97       37.97      5.93 o 
   7   6   1       92.68       97.81      8.50 o 
 -13   7   1      102.00       64.00     13.05 o 
 -12   7   1      619.67      729.19     43.44 o 
 -11   7   1     1244.49     1453.53     79.80 o 
 -10   7   1       48.43       51.27      5.87 o 
  -9   7   1       43.65       64.95      4.27 o 
  -8   7   1      410.31      496.29     23.33 o 
  -7   7   1      481.35      536.92     17.99 o 
  -6   7   1      149.19      136.35      5.91 o 
  -5   7   1      639.65      523.21     22.85 o 
  -4   7   1     2482.71     2689.96     70.06 o 
  -3   7   1     1831.46     1841.74     48.29 o 
  -2   7   1     1870.37     1935.42     50.80 o 
  -1   7   1     7830.27     8862.40    228.81 o 
   0   7   1        1.54        2.48      1.85 o 
   1   7   1      445.11      535.29     23.51 o 
   2   7   1       43.63       55.95      5.03 o 
   3   7   1       36.80       46.54      5.10 o 
   4   7   1       68.85       69.00      6.39 o 
   5   7   1        1.46        2.85      4.51 o 
   6   7   1      182.10      194.93     11.73 o 
 -14   8   1       50.04       49.81     14.33 o 
 -13   8   1      166.32      164.04     17.29 o 
 -12   8   1      257.37      312.52     23.57 o 
 -11   8   1      111.96      139.25     14.09 o 
 -10   8   1        5.33        8.42      3.64 o 
  -9   8   1      622.45      839.20     54.52 o 
  -8   8   1       25.78       19.63      5.08 o 
  -7   8   1       36.18       43.28      3.40 o 
  -6   8   1     1368.30     1248.93     62.25 o 
  -5   8   1      783.19      858.81     27.59 o 
  -4   8   1      182.72      185.22      5.90 o 
  -3   8   1        0.69        0.97      1.50 o 
  -2   8   1     1469.94     1561.48     41.30 o 
  -1   8   1       97.48       93.62      4.30 o 
   0   8   1      756.84      768.18     21.18 o 
   1   8   1        2.03       -0.97      3.19 o 
   2   8   1      138.62      150.89      8.92 o 
   3   8   1      375.51      433.32     18.61 o 
   4   8   1       16.22       25.27      5.52 o 
   5   8   1        0.14       -1.77      5.17 o 
 -14   9   1        2.16        3.68     12.39 o 
 -13   9   1       90.50      100.24     14.86 o 
 -12   9   1      206.40      241.49     20.90 o 
 -11   9   1       15.08       19.36      4.34 o 
 -10   9   1        0.58        0.25      3.51 o 
  -9   9   1       68.82       76.68      8.73 o 
  -8   9   1      874.85      767.54     25.38 o 
  -7   9   1     1310.57     1237.45     74.54 o 
  -6   9   1     2126.04     2032.65    111.48 o 
  -5   9   1     1824.21     1889.69     74.48 o 
  -4   9   1      281.47      273.16      8.32 o 
  -3   9   1      106.94      124.46      4.88 o 
  -2   9   1       20.27       16.49      2.35 o 
  -1   9   1       35.16       31.68      2.94 o 
   0   9   1      800.79      848.71     32.06 o 
   1   9   1       15.84       17.67      4.41 o 
   2   9   1      362.59      401.38     17.57 o 
   3   9   1      369.46      395.23     17.84 o 
   4   9   1       29.86       42.03      6.80 o 
 -14  10   1      144.50      190.83     20.13 o 
 -13  10   1       79.98       70.53     14.13 o 
 -12  10   1      645.18      890.76     51.98 o 
 -11  10   1      330.99      377.50     14.53 o 
 -10  10   1      149.10      182.25      9.00 o 
  -9  10   1      238.74      235.02      9.76 o 
  -8  10   1      208.11      175.64      7.89 o 
  -7  10   1      653.84      629.01     40.72 o 
  -6  10   1      247.65      217.21     11.14 o 
  -5  10   1      989.24      966.99     39.39 o 
  -4  10   1       10.91       16.00      3.89 o 
  -3  10   1      296.39      291.25      9.25 o 
  -2  10   1     1719.46     1788.10     47.54 o 
  -1  10   1     1706.24     1817.82     48.33 o 
   0  10   1       12.28       17.74      4.48 o 
   1  10   1      265.72      270.59     13.40 o 
   2  10   1       12.00       23.15      5.76 o 
   3  10   1       10.97        8.85      5.69 o 
   4  10   1       11.12        8.99      6.46 o 
 -14  11   1       13.53       28.04     14.82 o 
 -13  11   1       86.77      123.70     17.25 o 
 -12  11   1       50.15       60.41      6.27 o 
 -11  11   1       14.01       22.79      7.32 o 
 -10  11   1      452.95      397.59     15.02 o 
  -9  11   1      614.64      564.08     28.04 o 
  -8  11   1      114.01       93.55      5.64 o 
  -7  11   1      349.29      346.50     13.02 o 
  -6  11   1       92.51       77.37      6.32 o 
  -5  11   1        4.93        8.36      3.89 o 
  -4  11   1      194.61      209.80     11.35 o 
  -3  11   1      267.18      261.92     13.23 o 
  -2  11   1     1189.86     1250.04     33.98 o 
  -1  11   1        8.21        6.77      4.27 o 
   0  11   1      562.98      592.11     24.06 o 
   1  11   1       52.94       54.73      6.73 o 
   2  11   1       79.89       82.85      8.19 o 
   3  11   1       61.17       72.85      8.61 o 
 -14  12   1       12.81       18.22     15.79 o 
 -13  12   1      110.14      147.96     18.95 o 
 -12  12   1      296.50      273.77     12.46 o 
 -11  12   1        6.83        5.18      4.42 o 
 -10  12   1        9.57       24.37      4.52 o 
  -9  12   1      132.94      122.30      6.83 o 
  -8  12   1       90.37       75.18      6.70 o 
  -7  12   1      475.01      452.04     20.31 o 
  -6  12   1      652.72      659.54     28.33 o 
  -5  12   1     1263.03     1236.78     50.34 o 
  -4  12   1      551.18      534.11     23.71 o 
  -3  12   1        2.23        4.82      4.89 o 
  -2  12   1       52.50       74.17      7.18 o 
  -1  12   1       48.12       50.60      6.32 o 
   0  12   1      283.23      268.99     14.09 o 
   1  12   1        6.44       10.13      6.46 o 
   2  12   1       77.35       77.75      9.09 o 
 -13  13   1      112.95       88.06      8.61 o 
 -12  13   1       38.85       38.35      6.66 o 
 -11  13   1       13.17       12.81      5.41 o 
 -10  13   1        0.67        1.11      5.07 o 
  -9  13   1      115.24       95.83      7.88 o 
  -8  13   1       50.69       58.69      6.73 o 
  -7  13   1      138.41      127.21      8.68 o 
  -6  13   1        8.09       18.36      5.55 o 
  -5  13   1      139.28      136.17      9.55 o 
  -4  13   1       68.89       73.86      7.50 o 
  -3  13   1      431.13      435.69     21.11 o 
   0  13   1        9.45       10.31      6.70 o 
   1  13   1        0.53       -1.42      7.18 o 
 -13  14   1      165.82      171.54     11.80 o 
 -12  14   1       12.55       18.74      6.49 o 
 -11  14   1        0.87       -1.91      5.66 o 
 -10  14   1       94.55       97.08      8.68 o 
  -9  14   1      116.51      105.72      8.99 o 
  -8  14   1       27.99       19.51      6.18 o 
  -7  14   1      168.23      191.71     12.53 o 
  -6  14   1       86.02      105.83      9.09 o 
  -5  14   1      108.65      109.47      9.37 o 
  -4  14   1        2.70        7.32      6.28 o 
 -12  15   1        6.57        7.11      6.66 o 
 -11  15   1       40.81       46.61      7.77 o 
 -10  15   1        0.19       -1.42      6.32 o 
  -9  15   1        3.78        8.40      6.56 o 
  -8  15   1      141.24      133.46     10.62 o 
  -7  15   1      179.60      155.47     11.45 o 
  -6  15   1      168.02      186.50     12.53 o 
  -5  15   1      159.59      150.54     11.73 o 
  -4  15   1        2.52        2.19      7.50 o 
  -9  16   1       66.96       59.84      8.92 o 
  -8  16   1        1.51        2.39      7.36 o 
  -7  16   1       46.02       39.12      8.54 o 
  -6  16   1        0.71       -2.36      7.32 o 
  -5  16   1        8.21        9.75      7.88 o 
   4 -16   2        2.53        1.60      7.36 o 
   5 -16   2       73.84       67.47      8.82 o 
   6 -16   2       49.93       42.90      7.71 o 
   7 -16   2       58.00       60.36      8.12 o 
   8 -16   2        3.41       -3.40      6.28 o 
   9 -16   2       70.45       50.29      7.67 o 
   3 -15   2        0.68        2.36      6.59 o 
   4 -15   2       47.09       45.78      7.43 o 
   5 -15   2       28.28       35.51      6.84 o 
   6 -15   2      201.67      181.68     12.46 o 
   7 -15   2       91.23       77.19      7.84 o 
   8 -15   2      366.61      329.51     16.91 o 
   9 -15   2       13.44       21.83      6.28 o 
  10 -15   2       78.64       79.41      8.30 o 
  11 -15   2      173.58      123.36      9.93 o 
  -1 -14   2        0.47        5.66      6.63 o 
   3 -14   2      101.43       99.75      8.92 o 
   4 -14   2      238.94      212.85     12.64 o 
   5 -14   2        4.14        4.75      5.00 o 
   6 -14   2        7.51        9.34      5.07 o 
   7 -14   2       13.34       17.87      5.34 o 
   8 -14   2       36.59       29.71      5.73 o 
   9 -14   2       96.58       72.09      7.12 o 
  10 -14   2       48.91       52.03      6.77 o 
  11 -14   2       85.85       94.06      8.92 o 
  12 -14   2      158.46      129.12     10.14 o 
  -2 -13   2        2.21        6.46      6.46 o 
  -1 -13   2        0.14        2.39      5.55 o 
   0 -13   2       28.34       21.90      5.45 o 
   1 -13   2        0.39       -4.20      4.20 o 
   2 -13   2        3.89        4.58      5.69 o 
   3 -13   2       31.45       34.12      5.76 o 
   4 -13   2      117.04      135.96      9.34 o 
   5 -13   2     1016.89      908.35     37.72 o 
   6 -13   2      414.33      367.72     17.29 o 
   7 -13   2      204.35      159.19      9.75 o 
   8 -13   2       15.21        6.32      4.41 o 
   9 -13   2        0.19       -1.21      4.51 o 
  10 -13   2       58.80       49.60      6.39 o 
  11 -13   2        0.89        4.72      5.48 o 
  12 -13   2      138.52      123.25      9.65 o 
  -3 -12   2       45.32       42.69      7.46 o 
  -2 -12   2       21.78       30.37      6.32 o 
  -1 -12   2       38.19       41.86      5.97 o 
   0 -12   2       74.89       73.10      6.35 o 
   1 -12   2        2.08       -0.03      2.97 o 
   2 -12   2      231.42      217.80      7.86 o 
   3 -12   2        5.28        2.50      4.16 o 
   4 -12   2      132.20      135.68      8.64 o 
   5 -12   2      104.04       95.49      6.84 o 
   6 -12   2        5.65        6.66      3.82 o 
   7 -12   2      513.89      412.09     18.54 o 
   8 -12   2      562.79      474.67     21.01 o 
   9 -12   2        7.34        6.32      4.27 o 
  10 -12   2      158.37      145.12     10.24 o 
  11 -12   2      490.09      415.99     19.68 o 
  -4 -11   2       14.99       18.50      6.49 o 
  -3 -11   2       27.71       36.10      6.32 o 
  -2 -11   2      108.08       95.24      7.64 o 
  -1 -11   2      185.84      167.45      9.68 o 
   0 -11   2      112.35      112.18      7.12 o 
   1 -11   2      167.02      182.37     10.17 o 
   2 -11   2      137.95      123.39     10.07 o 
   3 -11   2       36.09       31.16      2.82 o 
   4 -11   2       15.38       14.96      3.71 o 
   5 -11   2       15.79       14.40      3.68 o 
   6 -11   2      414.28      339.23     15.45 o 
   7 -11   2       23.78       26.17      4.10 o 
   8 -11   2      143.08      127.39      8.12 o 
   9 -11   2      541.91      466.99     20.73 o 
  10 -11   2      124.85      108.22      7.81 o 
  11 -11   2      117.66      128.77      8.92 o 
  -5 -10   2      116.61      127.97      9.75 o 
  -4 -10   2      184.27      171.30     10.83 o 
  -3 -10   2      349.11      357.14     16.14 o 
  -2 -10   2        3.44       -0.76      3.82 o 
  -1 -10   2        1.78       -0.94      3.37 o 
   0 -10   2      559.43      529.91     29.17 o 
   1 -10   2        0.65       -0.53      2.03 o 
   2 -10   2      181.47      178.74      6.26 o 
   3 -10   2       58.19       53.44      3.00 o 
   4 -10   2        9.85       12.30      2.83 o 
   5 -10   2      737.80      684.49     28.27 o 
   6 -10   2      693.11      586.55     24.55 o 
   7 -10   2      765.34      654.33     27.23 o 
   8 -10   2      685.52      614.55     30.37 o 
   9 -10   2       63.43       78.52      8.21 o 
  10 -10   2       45.65       49.69      4.99 o 
  11 -10   2        0.35        0.00     10.59 o 
  12 -10   2       48.90       43.90     13.61 o 
  13 -10   2       61.97       59.94     15.97 o 
  -6  -9   2        3.82        2.92      5.69 o 
  -5  -9   2       39.29       60.43      6.91 o 
  -4  -9   2      210.94      221.39     11.66 o 
  -3  -9   2      505.48      477.84     19.72 o 
  -2  -9   2      274.52      304.30     13.40 o 
  -1  -9   2      167.29      176.47      6.46 o 
   0  -9   2      259.22      264.15      9.04 o 
   1  -9   2      186.09      183.91      6.26 o 
   2  -9   2       35.61       36.47      2.46 o 
   3  -9   2      238.61      272.43      8.19 o 
   4  -9   2     1448.37     1385.97     70.73 o 
   5  -9   2       21.07       13.96      2.45 o 
   6  -9   2      332.59      274.98     11.30 o 
   7  -9   2      840.86      737.05     24.40 o 
   8  -9   2      468.00      427.98     20.85 o 
   9  -9   2      249.34      248.09     10.42 o 
  10  -9   2      171.54      171.24      9.20 o 
  11  -9   2      362.14      353.05     26.38 o 
  12  -9   2       27.41       42.03     13.74 o 
  13  -9   2        5.96        1.35     13.88 o 
  -7  -8   2       52.28       54.39      7.57 o 
  -6  -8   2      219.79      228.75     12.60 o 
  -5  -8   2       46.88       71.22      6.66 o 
  -4  -8   2      134.91      113.64      7.43 o 
  -3  -8   2        7.30        5.34      3.44 o 
  -2  -8   2       41.29       43.59      4.27 o 
  -1  -8   2       53.98       56.10      4.06 o 
   0  -8   2      337.71      372.59     15.95 o 
   1  -8   2     1229.80     1169.59     31.12 o 
   2  -8   2      562.28      489.30     13.57 o 
   3  -8   2      661.88      620.87     16.89 o 
   4  -8   2      312.33      239.87      6.39 o 
   5  -8   2      113.72      113.64      5.26 o 
   6  -8   2      408.41      318.33     11.37 o 
   7  -8   2      302.01      279.56     10.67 o 
   8  -8   2       28.60       24.03      3.59 o 
   9  -8   2        7.44        4.08      3.44 o 
  10  -8   2      108.54      105.41     12.60 o 
  11  -8   2     1185.66     1524.94     83.99 o 
  12  -8   2      295.19      379.73     27.84 o 
  13  -8   2       55.99       46.75     14.99 o 
  -8  -7   2       19.88       17.15      6.46 o 
  -7  -7   2      124.96      119.54      8.78 o 
  -6  -7   2       29.44       30.20      5.14 o 
  -5  -7   2      463.04      499.56     20.41 o 
  -4  -7   2      419.76      463.49     18.78 o 
  -3  -7   2      123.95      120.51      6.98 o 
  -2  -7   2        1.04        6.42      2.12 o 
  -1  -7   2      213.85      240.29      9.81 o 
   0  -7   2     1440.57     1386.78     36.67 o 
   1  -7   2        9.61       10.40      1.51 o 
   2  -7   2      833.27      822.81     23.42 o 
   3  -7   2      493.07      460.27     11.25 o 
   4  -7   2       56.85       36.30      1.94 o 
   5  -7   2      300.78      207.45      7.83 o 
   6  -7   2      650.31      662.11     21.84 o 
   7  -7   2      295.27      265.31     10.07 o 
   8  -7   2      523.31      544.08     18.65 o 
   9  -7   2       27.04       24.70      3.74 o 
  10  -7   2      358.83      404.86     26.80 o 
  11  -7   2       92.47      101.31     13.33 o 
  12  -7   2      106.94       90.76     14.65 o 
  13  -7   2       98.98       61.30     15.20 o 
  -8  -6   2        0.12        0.62      5.07 o 
  -7  -6   2        4.30       -0.35      4.20 o 
  -6  -6   2       19.68       17.84      4.27 o 
  -5  -6   2      212.97      188.87      9.51 o 
  -4  -6   2      337.15      327.55     13.75 o 
  -3  -6   2      363.20      380.10     15.21 o 
  -2  -6   2        4.03        2.04      1.46 o 
  -1  -6   2       20.36       37.47      2.17 o 
   0  -6   2     4520.03     5109.20    132.46 o 
   1  -6   2     1106.91     1060.33     27.99 o 
   2  -6   2      307.14      260.18      6.58 o 
   3  -6   2      215.28      227.50      5.92 o 
   4  -6   2      194.13      213.53      9.67 o 
   5  -6   2        1.04        2.63      1.79 o 
   6  -6   2      839.12      754.71     32.81 o 
   7  -6   2      524.27      523.08     13.06 o 
   8  -6   2        2.72        3.67      2.74 o 
   9  -6   2     1124.35     1178.29     64.75 o 
  10  -6   2      209.67      203.41     17.15 o 
  11  -6   2      127.10      109.40     13.54 o 
  12  -6   2       96.60       68.27     13.54 o 
  -9  -5   2       80.08       76.60      7.67 o 
  -8  -5   2      150.87      136.79      8.85 o 
  -7  -5   2       64.68       80.28      6.42 o 
  -6  -5   2       34.72       31.03      4.27 o 
  -5  -5   2       33.24       29.08      3.68 o 
  -4  -5   2       83.36       78.13      4.93 o 
  -3  -5   2     1162.28     1112.34     29.47 o 
  -2  -5   2      117.13      109.05      3.90 o 
  -1  -5   2      302.98      302.46      9.17 o 
   0  -5   2     1706.42     1645.29     43.05 o 
   1  -5   2      940.08      910.97     29.25 o 
   2  -5   2      582.49      458.29     11.02 o 
   3  -5   2      198.49      184.14      4.89 o 
   4  -5   2      500.89      424.19     14.00 o 
   5  -5   2       28.59       27.15      2.36 o 
   6  -5   2       63.37      115.43      3.81 o 
   7  -5   2      113.94      111.81      4.08 o 
   8  -5   2      248.83      243.99      8.88 o 
   9  -5   2       14.62       25.41      7.91 o 
  10  -5   2      212.42      213.20     18.36 o 
  11  -5   2      279.74      232.99     20.52 o 
  12  -5   2       95.02       76.22     14.06 o 
 -10  -4   2        8.32        5.52      5.76 o 
  -9  -4   2       37.29       32.83      5.66 o 
  -8  -4   2      373.14      346.53     15.41 o 
  -7  -4   2        2.04        6.07      3.54 o 
  -6  -4   2        4.89        3.96      3.02 o 
  -5  -4   2     4470.07     4590.18    161.49 o 
  -4  -4   2     1816.44     1793.32     63.92 o 
  -3  -4   2      980.75      829.49     22.06 o 
  -2  -4   2      973.20      948.35     25.10 o 
  -1  -4   2      431.37      443.55     12.05 o 
   0  -4   2     3138.77     3195.41     82.79 o 
   1  -4   2      432.62      397.07     10.83 o 
   2  -4   2     2520.14     2552.35     80.37 o 
   3  -4   2      556.32      516.62     16.79 o 
   4  -4   2      298.15      261.42     11.11 o 
   5  -4   2     2182.13     2432.81     94.50 o 
   6  -4   2     2822.59     3190.24    117.40 o 
   7  -4   2      669.08      681.26     34.63 o 
   8  -4   2      582.24      603.92     22.74 o 
   9  -4   2       15.06        9.41      3.26 o 
  11  -4   2        7.99        9.06     10.45 o 
  12  -4   2      163.96       88.13     14.72 o 
 -11  -3   2       90.26       82.69     11.12 o 
 -10  -3   2      171.90      179.04     11.04 o 
  -9  -3   2        4.01        5.90      4.48 o 
  -8  -3   2      105.80      111.10      7.25 o 
  -7  -3   2      215.37      220.70     10.41 o 
  -6  -3   2       99.57       96.98      6.00 o 
  -5  -3   2      307.53      257.12     10.76 o 
  -4  -3   2     1361.84     1326.83     34.76 o 
  -3  -3   2     1042.20      899.03     23.84 o 
  -2  -3   2       12.50       34.31      8.30 o 
  -1  -3   2      855.21      774.49     20.48 o 
   0  -3   2     8064.81     7626.90    197.84 o 
   1  -3   2     1375.12     1258.62     29.18 o 
   2  -3   2     2089.65     2028.44     78.60 o 
   3  -3   2       21.05       22.25      2.15 o 
   4  -3   2      732.00      889.00     34.95 o 
   5  -3   2      426.76      470.67     12.85 o 
   6  -3   2      651.98      725.54     36.02 o 
   7  -3   2      631.92      683.30     25.39 o 
   8  -3   2       23.73       22.70      3.37 o 
   9  -3   2     1199.73     1223.11     44.74 o 
  10  -3   2      157.85      170.64      9.55 o 
 -11  -2   2       82.92       94.61      7.03 o 
 -10  -2   2       41.44       51.64      6.25 o 
  -9  -2   2      624.04      645.56     25.42 o 
  -8  -2   2      324.07      353.30     14.93 o 
  -7  -2   2      885.72      863.98     32.02 o 
  -6  -2   2      717.98      710.65     26.36 o 
  -5  -2   2      173.01      178.25      7.78 o 
  -4  -2   2       60.27       66.40      3.85 o 
  -3  -2   2       63.39       65.13      6.30 o 
  -2  -2   2      274.47      304.94      8.32 o 
  -1  -2   2      135.65      175.89      4.95 o 
   0  -2   2       50.35       67.67      2.18 o 
   1  -2   2      910.71      938.72     36.58 o 
   2  -2   2     2265.26     1960.87     76.14 o 
   3  -2   2       72.30       68.90      3.64 o 
   4  -2   2     4058.42     4223.98    144.29 o 
   5  -2   2      406.74      492.11     19.20 o 
   6  -2   2        1.59        0.62      1.98 o 
   7  -2   2      499.04      573.27     21.74 o 
   8  -2   2       79.00       86.88      5.66 o 
   9  -2   2       10.99        3.64      3.68 o 
  10  -2   2      312.66      344.81     15.55 o 
  11  -2   2      452.73      468.46     20.45 o 
 -12  -1   2       58.72       71.50     13.19 o 
 -11  -1   2       51.57       54.11      5.77 o 
 -10  -1   2        0.32       -3.19      3.60 o 
  -9  -1   2      343.05      349.55     15.00 o 
  -8  -1   2      427.20      388.23     15.73 o 
  -7  -1   2      514.03      543.60     20.66 o 
  -6  -1   2      554.04      581.03     21.64 o 
  -5  -1   2     3605.86     3570.59    125.33 o 
  -4  -1   2     1908.54     2143.42     75.44 o 
  -3  -1   2        4.28        8.23      1.28 o 
  -2  -1   2       13.10        7.72      0.56 o 
  -1  -1   2     7599.16     7352.18    148.10 o 
   0  -1   2      863.69      847.81     22.62 o 
   1  -1   2     3931.24     4044.04    156.13 o 
   2  -1   2      237.69      213.11      8.79 o 
   3  -1   2      173.93      189.83      7.57 o 
   4  -1   2        9.80        4.48      1.04 o 
   5  -1   2       67.66       64.04      3.92 o 
   6  -1   2      887.34      924.29     33.76 o 
   7  -1   2      135.09      131.45      7.08 o 
   8  -1   2      187.36      221.32     10.52 o 
   9  -1   2        7.07        6.77      4.27 o 
  10  -1   2      117.88      115.86      8.47 o 
  11  -1   2       16.22       21.21      6.49 o 
 -12   0   2      173.47      146.52      8.36 o 
 -11   0   2      261.98      271.60     17.65 o 
 -10   0   2      533.01      575.00     30.21 o 
  -9   0   2      300.36      313.49     11.18 o 
  -8   0   2      263.60      231.89     10.14 o 
  -7   0   2        8.16       11.31      2.36 o 
  -6   0   2     3035.62     3248.07    240.05 o 
  -5   0   2     1463.55     1516.05     45.04 o 
  -4   0   2     3964.95     3860.62     89.61 o 
  -3   0   2       13.50        5.73      0.68 o 
  -2   0   2       49.07       73.09      5.15 o 
  -1   0   2     5967.50     5885.93    218.69 o 
   0   0   2     9598.87     8570.13    331.46 o 
   1   0   2     6727.04     6667.54    257.78 o 
   2   0   2     2737.43     2799.28    109.86 o 
   3   0   2      713.81      799.67     28.91 o 
   4   0   2       83.81       84.87      4.65 o 
   5   0   2      247.18      258.32     10.69 o 
   6   0   2      233.96      270.15     11.42 o 
   7   0   2      611.36      648.79     24.90 o 
   8   0   2        9.99       13.71      4.10 o 
   9   0   2      872.73      951.70     36.29 o 
  10   0   2       61.40       75.66      7.60 o 
  11   0   2      100.08      102.77      9.30 o 
 -13   1   2        0.10       -0.59     11.04 o 
 -12   1   2        0.53       -0.49      9.27 o 
 -11   1   2       61.18       60.10      5.17 o 
 -10   1   2       15.19       23.12      5.97 o 
  -9   1   2      427.60      421.97     24.67 o 
  -8   1   2      415.17      402.59     13.15 o 
  -7   1   2     2295.32     2036.98     59.48 o 
  -6   1   2     8135.87     8630.87    266.65 o 
  -5   1   2       36.77       40.82      1.71 o 
  -4   1   2     6587.31     6420.15    148.00 o 
  -3   1   2      110.97       98.06      2.76 o 
  -2   1   2      467.45      404.18     14.36 o 
  -1   1   2     8146.00     8620.69    333.55 o 
   0   1   2      220.83      205.11      8.40 o 
   1   1   2        4.43       11.25      1.58 o 
   2   1   2       12.45        7.90      1.20 o 
   3   1   2      302.41      302.94     11.81 o 
   4   1   2      532.83      508.59     19.17 o 
   5   1   2      345.97      380.48     15.10 o 
   6   1   2       94.97      104.61      6.35 o 
   7   1   2       16.52       21.83      3.99 o 
   8   1   2      160.08      178.31     10.07 o 
   9   1   2        2.90        1.01      4.89 o 
  10   1   2       90.35      111.24      9.23 o 
 -13   2   2       62.90       50.33     12.39 o 
 -12   2   2      229.32      151.34     14.86 o 
 -11   2   2      135.02      102.74     11.59 o 
 -10   2   2       35.97       27.91      3.42 o 
  -9   2   2       75.39       66.84      3.91 o 
  -8   2   2        3.38        4.16      1.87 o 
  -7   2   2      126.39      127.58      8.43 o 
  -6   2   2     8809.24     9342.60    302.16 o 
  -5   2   2    25531.46    26718.39   1034.59 o 
  -4   2   2       64.06      103.51      5.55 o 
  -3   2   2      607.49      567.38     44.84 o 
  -2   2   2      942.27     1039.59     80.57 o 
  -1   2   2     5528.92     6259.06    162.35 o 
   0   2   2     1463.13     1482.76     38.78 o 
   1   2   2      215.27      251.60      7.05 o 
   2   2   2      304.81      272.78     11.11 o 
   3   2   2     1068.70     1060.87     35.93 o 
   4   2   2      223.90      241.58     10.28 o 
   5   2   2     1281.84     1305.61     47.43 o 
   6   2   2     1892.71     2073.45     74.49 o 
   7   2   2       13.92       17.18      4.34 o 
   8   2   2      470.10      527.64     21.98 o 
   9   2   2        0.26       -1.60      5.28 o 
  10   2   2        4.59        7.46      6.59 o 
 -13   3   2       34.68       33.01     11.59 o 
 -12   3   2      351.06      268.59     20.72 o 
 -11   3   2       12.26       15.58      8.19 o 
 -10   3   2       15.24       24.23      7.50 o 
  -9   3   2      238.27      245.43     15.29 o 
  -8   3   2      572.80      572.88     14.01 o 
  -7   3   2     1354.89     1337.04     31.45 o 
  -6   3   2      410.62      413.33     11.25 o 
  -5   3   2      122.85      123.68     12.10 o 
  -4   3   2     3988.90     5946.41    370.18 o 
  -3   3   2      795.72      976.30     25.57 o 
  -2   3   2      104.11      131.89      3.99 o 
  -1   3   2      575.64      694.26     18.40 o 
   0   3   2     2498.28     2658.45     69.06 o 
   1   3   2       77.83       65.78      2.66 o 
   2   3   2       77.40       63.59      2.73 o 
   3   3   2       34.89       33.56      3.19 o 
   4   3   2        3.73        7.91      2.71 o 
   5   3   2      828.49      917.46     34.28 o 
   6   3   2        8.41       11.31      3.89 o 
   7   3   2       12.39       11.49      4.44 o 
   8   3   2       62.72       69.07      7.22 o 
   9   3   2      319.75      348.28     17.32 o 
 -13   4   2       26.25       22.21     10.90 o 
 -12   4   2      129.81       85.91     11.66 o 
 -11   4   2      349.68      345.18     22.98 o 
 -10   4   2       65.69       92.01     10.17 o 
  -9   4   2      205.55      252.23     17.98 o 
  -8   4   2      252.78      263.63      7.67 o 
  -7   4   2     2614.00     2542.61     66.17 o 
  -6   4   2     5165.94     7811.38    244.21 o 
  -5   4   2      226.72      301.11     20.88 o 
  -4   4   2      511.95      601.98     43.08 o 
  -3   4   2      536.90      580.21     14.05 o 
  -2   4   2     4923.95     5530.24    143.10 o 
  -1   4   2     1437.74     1666.27     43.61 o 
   0   4   2      474.10      481.97     13.17 o 
   1   4   2     2796.42     3226.50     83.94 o 
   2   4   2       20.65       27.91      2.02 o 
   3   4   2       29.27       21.83      3.19 o 
   4   4   2      182.47      215.70     10.21 o 
   5   4   2      123.40      130.16      7.74 o 
   6   4   2       15.17        9.96      4.30 o 
   7   4   2       64.36       62.16      6.66 o 
   8   4   2       34.25       28.63      6.35 o 
 -13   5   2       55.97       39.32     11.14 o 
 -12   5   2      133.38       95.59     12.04 o 
 -11   5   2      222.73      276.45     20.48 o 
 -10   5   2       32.44       22.80      7.50 o 
  -9   5   2      315.08      301.24     13.26 o 
  -8   5   2      216.57      198.88      9.48 o 
  -7   5   2      440.58      645.37     21.82 o 
  -6   5   2     2260.77     3843.00    319.24 o 
  -5   5   2     1258.01     1489.52    100.77 o 
  -4   5   2      173.41      208.88      9.26 o 
  -3   5   2     3020.82     3463.39     89.92 o 
  -2   5   2     1214.05     1391.90     36.61 o 
  -1   5   2      569.09      709.59     19.17 o 
   0   5   2      953.52     1279.72     33.85 o 
   1   5   2      354.02      425.74     12.11 o 
   2   5   2        1.59       -1.35      2.39 o 
   3   5   2      106.07      117.63      6.98 o 
   4   5   2        6.48        7.36      3.61 o 
   5   5   2      343.38      365.66     15.93 o 
   6   5   2      152.97      177.09     10.34 o 
   7   5   2        0.81       -1.11      5.10 o 
 -14   6   2       52.64       21.69     12.01 o 
 -12   6   2      377.83      435.37     28.68 o 
 -11   6   2      248.61      348.69     24.09 o 
 -10   6   2      579.34      780.10     44.65 o 
  -9   6   2      769.23      872.32     35.11 o 
  -8   6   2      224.26      303.35     18.99 o 
  -7   6   2      398.38      695.01     49.20 o 
  -6   6   2     2178.73     2582.96    187.65 o 
  -5   6   2      636.86      903.44     38.59 o 
  -4   6   2     2102.23     2193.05     58.08 o 
  -3   6   2     2599.62     3221.57     83.88 o 
  -2   6   2     1796.69     2346.11     61.36 o 
  -1   6   2      622.26      716.61     19.50 o 
   0   6   2      779.17      848.13     22.95 o 
   1   6   2       17.99       24.48      2.78 o 
   2   6   2       10.38       15.06      3.44 o 
   3   6   2       99.12      126.69      7.77 o 
   4   6   2       12.83       10.72      4.13 o 
   5   6   2      551.56      570.10     23.33 o 
   6   6   2       77.47       75.70      7.29 o 
 -14   7   2       66.57       39.67     13.12 o 
 -13   7   2        1.66        4.55     10.62 o 
 -12   7   2       14.07       15.51     10.00 o 
 -11   7   2      948.21     1249.87     69.12 o 
 -10   7   2       14.51       15.77      3.42 o 
  -9   7   2       44.75       62.67      5.85 o 
  -8   7   2     2079.28     2880.61     98.20 o 
  -7   7   2      908.66      962.15     50.44 o 
  -6   7   2     1064.21     1147.79     37.08 o 
  -5   7   2      349.72      377.22     18.63 o 
  -4   7   2     2380.04     2931.04    115.54 o 
  -3   7   2      549.18      637.50     21.60 o 
  -2   7   2      371.11      393.76     11.38 o 
  -1   7   2       32.34       32.85      2.57 o 
   0   7   2      341.68      438.51     12.71 o 
   1   7   2      441.10      558.33     21.91 o 
   2   7   2        1.90        0.38      3.40 o 
   3   7   2      102.27      116.62      7.74 o 
   4   7   2      161.23      202.01     11.14 o 
   5   7   2      189.65      193.10     11.45 o 
   6   7   2        6.37        5.21      5.55 o 
 -14   8   2      109.26       99.09     15.27 o 
 -13   8   2      188.94      227.29     20.65 o 
 -12   8   2      280.56      289.16     22.53 o 
 -11   8   2       15.02       16.54      5.24 o 
 -10   8   2      121.05      144.64     13.94 o 
  -9   8   2       99.54      131.79      6.63 o 
  -8   8   2      290.48      330.64     24.53 o 
  -7   8   2     2238.84     2402.74     75.76 o 
  -6   8   2     1742.53     1948.88     62.02 o 
  -5   8   2      321.70      293.44     13.40 o 
  -4   8   2      922.28      959.80     26.82 o 
  -3   8   2      402.45      512.71     14.42 o 
  -2   8   2      746.85      876.39     23.84 o 
  -1   8   2      200.54      256.80      8.32 o 
   0   8   2       35.34       29.68      2.93 o 
   1   8   2       86.78       99.54      6.87 o 
   2   8   2        1.13       -3.78      3.85 o 
   3   8   2      141.68      147.93      9.30 o 
   4   8   2       89.22       89.20      7.88 o 
   5   8   2      170.21      168.20     10.90 o 
 -14   9   2       46.59       60.77     14.20 o 
 -13   9   2      320.70      413.89     29.09 o 
 -12   9   2      135.42      185.59     17.15 o 
 -11   9   2        6.91       16.61      4.39 o 
 -10   9   2       66.82       92.21      6.11 o 
  -9   9   2     1107.24     1214.33    132.86 o 
  -8   9   2      284.30      257.98     15.29 o 
  -7   9   2        0.72       -0.46      2.68 o 
  -6   9   2      114.48      117.99      6.34 o 
  -5   9   2        7.39        5.38      3.09 o 
  -4   9   2      463.47      442.17     12.70 o 
  -3   9   2        4.05        4.57      2.14 o 
  -2   9   2      704.11      800.02     32.02 o 
  -1   9   2       13.23       19.32      2.88 o 
   0   9   2        8.77       14.02      4.23 o 
   1   9   2       39.88       44.46      5.73 o 
   2   9   2       84.00       96.91      7.77 o 
   3   9   2       15.84       12.08      5.48 o 
   4   9   2        4.12        1.74      5.66 o 
 -14  10   2       69.29      112.84     16.90 o 
 -13  10   2        9.13       22.66     12.46 o 
 -12  10   2       61.36       90.14      6.79 o 
 -11  10   2      514.37      688.30     23.85 o 
 -10  10   2      115.65      143.13     18.47 o 
  -9  10   2      851.69      797.77     45.97 o 
  -8  10   2      680.65      662.96     22.26 o 
  -7  10   2      649.67      655.19     51.24 o 
  -6  10   2      299.08      326.36     15.17 o 
  -5  10   2      165.60      176.79     10.07 o 
  -4  10   2      151.14      133.29      8.89 o 
  -3  10   2      169.83      150.65      6.05 o 
  -2  10   2      512.94      504.71     14.88 o 
  -1  10   2       19.18       21.91      3.35 o 
   0  10   2      211.82      270.92     13.16 o 
   1  10   2       90.76       91.39      7.74 o 
   2  10   2       42.68       42.38      6.66 o 
   3  10   2        5.30       11.21      6.25 o 
 -14  11   2       67.62       79.86     16.69 o 
 -13  11   2      376.84      517.15     35.13 o 
 -12  11   2      534.84      659.24     58.31 o 
 -11  11   2       90.15      106.84     11.51 o 
 -10  11   2       55.74       45.67      6.26 o 
  -9  11   2        4.80        4.87      3.53 o 
  -8  11   2      287.95      304.56     20.74 o 
  -7  11   2     1363.05     1327.43     53.72 o 
  -6  11   2      131.15      122.80      8.71 o 
  -5  11   2       28.68       27.63      5.00 o 
  -4  11   2      539.26      575.16     25.17 o 
  -3  11   2      621.65      629.25     27.01 o 
  -2  11   2      432.49      430.57     16.68 o 
  -1  11   2       21.34       23.95      5.21 o 
   0  11   2       11.87        4.62      5.28 o 
   1  11   2        7.32        6.25      5.80 o 
   2  11   2       13.07       16.31      6.66 o 
 -14  12   2       76.60       90.00     17.56 o 
 -13  12   2      194.09      210.29     10.86 o 
 -12  12   2      107.40      115.26      7.67 o 
 -11  12   2      145.48      154.98     21.33 o 
 -10  12   2      110.61      119.72      7.06 o 
  -9  12   2      272.66      256.51     10.98 o 
  -8  12   2      106.11       83.51      7.32 o 
  -7  12   2        0.04        4.13      4.72 o 
  -6  12   2        7.28        4.48      4.79 o 
  -5  12   2       82.18       87.26      7.39 o 
  -4  12   2       31.47       42.79      6.49 o 
  -3  12   2      556.85      557.64     24.93 o 
  -1  12   2       29.94       31.48      6.04 o 
   0  12   2        8.88        6.46      5.90 o 
   1  12   2       11.43       14.30      6.80 o 
 -14  13   2       51.43       60.70     16.28 o 
 -13  13   2        4.97        1.11      5.50 o 
 -12  13   2       49.51       46.87      6.19 o 
 -11  13   2       43.01       39.88      5.89 o 
 -10  13   2      101.38      115.41      8.99 o 
  -9  13   2      153.13      131.86      9.41 o 
  -8  13   2      423.30      400.04     19.37 o 
  -7  13   2      677.20      707.69     30.87 o 
  -6  13   2      221.62      263.22     14.54 o 
  -5  13   2       18.98       20.96      5.93 o 
  -4  13   2      119.48      120.20      9.55 o 
  -3  13   2        2.10        3.54      6.32 o 
 -14  14   2        5.95        1.08      7.77 o 
 -13  14   2       72.16       76.84      9.37 o 
 -12  14   2       98.82       88.16      9.02 o 
 -11  14   2       17.47       20.41      6.73 o 
 -10  14   2        4.83       -0.59      5.73 o 
  -9  14   2        4.44        1.28      5.93 o 
  -8  14   2      218.98      220.17     13.64 o 
  -7  14   2      352.92      347.94     18.19 o 
  -6  14   2      143.51      142.34     10.62 o 
  -5  14   2       84.05       92.05      9.02 o 
  -4  14   2       16.13       16.35      7.32 o 
 -12  15   2        7.96        8.36      7.11 o 
 -11  15   2       58.43       55.36      8.43 o 
 -10  15   2       44.44       44.08      7.91 o 
  -9  15   2       80.11       91.53      9.44 o 
  -8  15   2       71.29       78.30      9.09 o 
  -7  15   2       17.53       22.80      7.57 o 
  -6  15   2        0.45       -0.94      7.01 o 
  -5  15   2        6.91        7.53      7.95 o 
  -8  16   2      101.40       97.64     10.79 o 
  -7  16   2       45.72       36.93      9.06 o 
  -6  16   2       59.52       64.80      9.75 o 
  -5  16   2       90.49       89.65     11.07 o 
   4 -16   3       16.04       16.49      7.53 o 
   5 -16   3        2.87        6.11      6.91 o 
   6 -16   3       96.53       91.42      9.20 o 
   7 -16   3      113.32      123.15     10.45 o 
   8 -16   3      279.36      243.19     14.44 o 
   3 -15   3       56.90       55.88      8.09 o 
   4 -15   3       64.39       59.32      8.26 o 
   5 -15   3        3.60        1.80      6.39 o 
   6 -15   3       76.09       75.98      7.88 o 
   7 -15   3        9.55        9.23      5.69 o 
   8 -15   3       21.39       14.54      5.90 o 
   9 -15   3       11.31        4.79      5.76 o 
  10 -15   3       73.33       74.31      8.09 o 
  11 -15   3       76.64       70.73      8.43 o 
  -1 -14   3        0.89       -1.28      5.97 o 
   2 -14   3       16.93       18.33      6.39 o 
   3 -14   3      307.51      318.29     16.49 o 
   4 -14   3       63.59       61.85      7.08 o 
   5 -14   3      366.07      343.40     16.98 o 
   6 -14   3      200.80      163.77     10.55 o 
   7 -14   3      473.49      393.59     18.68 o 
   8 -14   3      250.28      199.94     11.77 o 
   9 -14   3       88.69       70.04      7.08 o 
  10 -14   3       65.85       54.25      7.01 o 
  11 -14   3       15.49        8.85      6.11 o 
  12 -14   3       19.82       25.75      7.88 o 
  -2 -13   3       13.00       10.76      6.14 o 
  -1 -13   3       48.79       59.45      6.87 o 
   0 -13   3       49.42       54.73      6.14 o 
   1 -13   3      357.01      356.56     13.19 o 
   2 -13   3      170.61      166.58     10.86 o 
   3 -13   3        5.45        2.74      5.31 o 
   4 -13   3       27.17       26.27      5.21 o 
   5 -13   3       66.32       55.85      6.04 o 
   6 -13   3       71.74       73.10      6.56 o 
   7 -13   3       66.65       58.97      6.11 o 
   8 -13   3      404.11      310.47     15.31 o 
   9 -13   3       25.80       21.14      5.34 o 
  10 -13   3      688.70      573.36     25.56 o 
  11 -13   3      131.33      126.03      9.51 o 
  -3 -12   3        0.14        0.49      5.62 o 
  -2 -12   3       21.30       16.03      5.38 o 
  -1 -12   3        3.32        5.10      4.51 o 
   0 -12   3       33.85       36.30      4.96 o 
   1 -12   3      122.42      126.35     11.07 o 
   2 -12   3      748.58      725.70     20.50 o 
   3 -12   3      839.29      868.63     35.98 o 
   4 -12   3       27.85       16.94      4.20 o 
   5 -12   3       17.59       15.44      4.13 o 
   6 -12   3       78.20       63.90      5.80 o 
   7 -12   3        2.27        5.52      3.99 o 
   8 -12   3      435.40      398.94     18.30 o 
   9 -12   3      175.15      147.97      9.61 o 
  10 -12   3      559.15      516.73     23.40 o 
  11 -12   3      212.30      244.78     14.27 o 
  -4 -11   3       49.24       43.80      6.91 o 
  -3 -11   3       71.42       73.20      7.12 o 
  -2 -11   3       50.95       46.96      5.69 o 
  -1 -11   3       17.78       10.69      4.06 o 
   0 -11   3       55.76       50.96      3.81 o 
   1 -11   3      217.75      221.28      9.15 o 
   2 -11   3       13.04        7.63      2.43 o 
   3 -11   3      112.87      108.02      4.80 o 
   4 -11   3      123.55      103.37      7.12 o 
   5 -11   3     1598.16     1436.42     57.31 o 
   6 -11   3      171.74      144.75      8.50 o 
   7 -11   3      813.47      681.06     28.58 o 
   8 -11   3      401.00      353.66     16.39 o 
   9 -11   3      421.97      389.98     18.23 o 
  10 -11   3       13.15       15.13      5.52 o 
  -5 -10   3       56.85       40.95      6.70 o 
  -4 -10   3      115.98      132.62      8.92 o 
  -3 -10   3      302.11      302.15     14.06 o 
  -2 -10   3      277.02      228.76     11.18 o 
  -1 -10   3       22.01       26.00      3.96 o 
   0 -10   3       21.65       32.60      7.51 o 
   1 -10   3      166.58      160.69      6.66 o 
   2 -10   3       87.32       63.09      4.01 o 
   3 -10   3      191.94      196.77      6.98 o 
   4 -10   3        4.02        2.42      1.76 o 
   5 -10   3       89.41       74.10      5.35 o 
   6 -10   3      639.71      540.64     22.95 o 
   7 -10   3      637.19      590.77     24.97 o 
   8 -10   3      512.89      450.57     19.86 o 
   9 -10   3       52.86       50.36      5.55 o 
  10 -10   3      296.99      293.16     15.03 o 
  11 -10   3      237.98      217.54     20.20 o 
  12 -10   3      158.40      184.86     20.24 o 
  13 -10   3       35.59       34.81     16.35 o 
  -6  -9   3       67.17       67.37      7.32 o 
  -5  -9   3       24.37       22.84      5.28 o 
  -4  -9   3       56.04       46.37      5.48 o 
  -3  -9   3       23.49       28.63      4.44 o 
  -2  -9   3      140.47      137.45      7.81 o 
  -1  -9   3        0.52        0.04      2.08 o 
   0  -9   3      122.33      106.38      4.64 o 
   1  -9   3      189.55      196.92      6.55 o 
   2  -9   3      150.60      146.79      6.49 o 
   3  -9   3      413.09      380.14     18.00 o 
   4  -9   3     1704.90     1549.49     41.96 o 
   5  -9   3      528.32      450.26     19.24 o 
   6  -9   3       45.07       38.42      4.06 o 
   7  -9   3       60.07       67.69      7.41 o 
   8  -9   3       59.01       58.22      4.62 o 
   9  -9   3      883.95      867.78     28.97 o 
  10  -9   3       32.12       31.97     10.76 o 
  11  -9   3      128.54      140.64     16.59 o 
  12  -9   3      279.13      310.95     26.62 o 
  13  -9   3       42.33       47.27     16.80 o 
  -7  -8   3       36.63       30.75      6.11 o 
  -6  -8   3      444.85      492.39     20.83 o 
  -5  -8   3      189.02      204.48     10.69 o 
  -4  -8   3      669.14      648.82     25.28 o 
  -3  -8   3      254.73      275.28     12.18 o 
  -2  -8   3       91.91       92.72      4.23 o 
  -1  -8   3       29.56       38.01      6.18 o 
   0  -8   3       10.24       17.76      3.75 o 
   1  -8   3       81.00       66.67      3.87 o 
   2  -8   3      323.71      289.15      8.54 o 
   3  -8   3      226.57      204.88      6.33 o 
   4  -8   3       65.03       63.20      3.29 o 
   5  -8   3     2223.49     2034.56     64.25 o 
   6  -8   3     1049.34      917.54     30.26 o 
   7  -8   3     2283.06     2135.47     67.86 o 
   8  -8   3       55.95       53.43      4.27 o 
   9  -8   3      141.00      133.76      7.04 o 
  10  -8   3      266.61      260.52     21.14 o 
  11  -8   3       81.19       72.09     13.09 o 
  12  -8   3       27.30       19.96     13.29 o 
  13  -8   3       79.33       54.01     16.73 o 
  -8  -7   3       77.30       82.64      7.98 o 
  -7  -7   3       50.13       53.03      6.28 o 
  -6  -7   3        5.56        3.92      3.89 o 
  -5  -7   3       38.89       45.26      4.79 o 
  -4  -7   3      211.49      210.84      9.96 o 
  -3  -7   3      241.26      222.17     10.00 o 
  -2  -7   3      588.45      572.28     15.97 o 
  -1  -7   3      573.60      613.83     16.92 o 
   0  -7   3      579.46      528.45     16.58 o 
   1  -7   3      674.39      606.57     16.57 o 
   2  -7   3      998.90      925.86     24.71 o 
   3  -7   3       60.79       53.70      2.22 o 
   4  -7   3      744.80      703.29     22.86 o 
   5  -7   3     3369.95     3450.54    108.12 o 
   6  -7   3       42.37       35.49      3.12 o 
   7  -7   3      697.26      673.78     22.33 o 
   8  -7   3     1110.96     1078.91     35.11 o 
   9  -7   3      247.14      323.49     22.29 o 
  10  -7   3      821.48      917.31     52.37 o 
  11  -7   3      230.93      244.41     21.59 o 
  12  -7   3      262.25      185.43     19.68 o 
  -9  -6   3      137.07      121.55      9.41 o 
  -8  -6   3      126.57      136.48      9.09 o 
  -7  -6   3      317.93      302.98     14.09 o 
  -6  -6   3       84.27      100.03      6.70 o 
  -5  -6   3       42.45       34.22      4.16 o 
  -4  -6   3       35.86       36.86      3.75 o 
  -3  -6   3       32.67       38.58      2.32 o 
  -2  -6   3        8.69        5.51      1.52 o 
  -1  -6   3       84.77       71.67      3.18 o 
   0  -6   3     1807.31     1907.75     50.02 o 
   1  -6   3      969.75      893.40     23.83 o 
   2  -6   3       19.29       14.50      1.33 o 
   3  -6   3      114.09       89.62      2.95 o 
   4  -6   3      558.65      520.12     17.16 o 
   5  -6   3      105.78       84.79      4.50 o 
   6  -6   3      333.70      355.99     12.51 o 
   7  -6   3     1557.27     1534.68     36.46 o 
   8  -6   3       93.99      104.33      4.28 o 
   9  -6   3      863.42      866.33     49.35 o 
  10  -6   3       17.59       20.30     10.20 o 
  11  -6   3       59.14       56.57     13.08 o 
  12  -6   3      176.58      117.77     16.66 o 
 -10  -5   3        0.10       -0.73      5.97 o 
  -9  -5   3        1.50        2.43      5.00 o 
  -8  -5   3      184.61      157.17      9.48 o 
  -7  -5   3      262.57      254.69     12.01 o 
  -6  -5   3      162.59      131.10      7.46 o 
  -5  -5   3      267.55      265.88     11.53 o 
  -4  -5   3     1341.80     1294.08     46.71 o 
  -3  -5   3      423.34      407.63     11.41 o 
  -2  -5   3     1341.43     1313.47     34.64 o 
  -1  -5   3      376.91      383.63     10.72 o 
   0  -5   3       32.54       43.67      2.03 o 
   1  -5   3       55.16       62.37      8.33 o 
   2  -5   3       64.02       51.75      2.07 o 
   3  -5   3      703.96      615.33     20.01 o 
   4  -5   3       15.72       12.46      2.22 o 
   5  -5   3     2288.99     2306.14     89.82 o 
   6  -5   3      633.70      625.41     25.53 o 
   7  -5   3      950.71     1032.98     29.35 o 
   8  -5   3      239.75      256.29     10.93 o 
  11  -5   3       66.99       57.51     13.54 o 
  12  -5   3       17.02       13.12     13.78 o 
 -10  -4   3       19.35       38.59      6.52 o 
  -9  -4   3        6.62        2.88      4.41 o 
  -8  -4   3        9.09        3.82      3.75 o 
  -7  -4   3        7.96       10.00      3.37 o 
  -6  -4   3        7.00        2.26      2.67 o 
  -5  -4   3      778.69      781.40     28.93 o 
  -4  -4   3      186.38      133.55      6.65 o 
  -3  -4   3     1155.24     1064.10     41.61 o 
  -2  -4   3     2189.37     2082.74     54.30 o 
  -1  -4   3     1680.70     1570.93     41.16 o 
   0  -4   3      670.64      633.61     16.94 o 
   1  -4   3      613.17      495.60     14.59 o 
   2  -4   3       87.48       82.41      4.51 o 
   3  -4   3      339.72      372.84     15.38 o 
   4  -4   3     2378.91     2377.91     92.37 o 
   5  -4   3      276.11      302.70     12.98 o 
   6  -4   3     1233.02     1244.11     52.27 o 
   7  -4   3      297.67      317.48     12.88 o 
   8  -4   3      638.33      664.46     25.00 o 
   9  -4   3      123.98      131.45      7.57 o 
 -11  -3   3        3.80        5.84      5.16 o 
 -10  -3   3        1.50        1.06      4.19 o 
  -9  -3   3      470.15      463.38     19.20 o 
  -8  -3   3      205.77      191.99      9.62 o 
  -7  -3   3     1068.30     1026.73     37.69 o 
  -6  -3   3     2225.70     2139.85     76.10 o 
  -5  -3   3        3.22        4.34      2.08 o 
  -4  -3   3      320.61      279.84      8.00 o 
  -3  -3   3        1.56        2.69      2.78 o 
  -2  -3   3      658.46      618.76     16.52 o 
  -1  -3   3     3397.54     3211.96     83.38 o 
   0  -3   3      683.73      622.29     16.55 o 
   1  -3   3      332.02      298.51      8.21 o 
   2  -3   3       78.89       67.90      3.85 o 
   3  -3   3     4083.91     3790.33    146.48 o 
   4  -3   3     5097.79     5005.77    193.22 o 
   5  -3   3     1127.88     1179.64     76.37 o 
   6  -3   3      276.88      285.51     11.99 o 
   7  -3   3      586.40      590.15     22.33 o 
   8  -3   3      193.89      210.18      9.82 o 
   9  -3   3      195.21      193.76      9.65 o 
  10  -3   3       76.29       77.26      6.49 o 
 -12  -2   3       14.18       10.87      5.68 o 
 -11  -2   3       13.76       18.18      7.69 o 
 -10  -2   3       67.83       60.15      5.15 o 
  -9  -2   3        0.42        0.77      3.05 o 
  -8  -2   3      278.86      250.05     11.11 o 
  -7  -2   3      151.11      140.06      7.01 o 
  -6  -2   3     1024.96      860.79     31.41 o 
  -5  -2   3     1285.04     1270.53     45.43 o 
  -4  -2   3     1177.19     1164.99     30.72 o 
  -3  -2   3      218.85      262.28      6.62 o 
  -2  -2   3      331.09      341.69      8.25 o 
  -1  -2   3       48.35       30.16      2.01 o 
   0  -2   3     1827.70     2051.63     53.35 o 
   1  -2   3      477.12      435.39     17.44 o 
   2  -2   3      292.60      257.25     10.80 o 
   3  -2   3      448.66      373.98     15.21 o 
   4  -2   3      322.71      356.60     19.04 o 
   5  -2   3     3722.45     4361.52    116.13 o 
   6  -2   3      627.77      648.51     24.24 o 
   7  -2   3      451.59      476.01     18.61 o 
   8  -2   3      462.28      418.99     17.01 o 
   9  -2   3      258.94      247.64     11.87 o 
  10  -2   3        6.61        8.02      4.89 o 
  11  -2   3        1.68        2.88      5.76 o 
 -12  -1   3      111.59      111.36      7.57 o 
 -11  -1   3      591.17      587.55     19.72 o 
 -10  -1   3      292.51      257.13     10.20 o 
  -9  -1   3        1.20        3.61      2.81 o 
  -8  -1   3       20.07       22.08      2.82 o 
  -7  -1   3       39.40       27.21      2.55 o 
  -6  -1   3      406.98      460.96     15.76 o 
  -5  -1   3       12.25       18.79      1.28 o 
  -4  -1   3        1.41        1.66      0.82 o 
  -3  -1   3     1618.93     1469.85     34.16 o 
  -2  -1   3     1083.86     1042.31     24.41 o 
  -1  -1   3     2683.02     2456.46     53.58 o 
   0  -1   3    35368.56    34652.79    964.87 o 
   1  -1   3      129.57      157.99      6.49 o 
   2  -1   3       32.60       49.14      2.62 o 
   4  -1   3       12.04       19.42      1.67 o 
   5  -1   3      185.89      186.97      8.33 o 
   6  -1   3        0.61        0.94      2.36 o 
   7  -1   3       75.84       75.18      5.31 o 
   8  -1   3      577.45      625.54     24.37 o 
   9  -1   3      541.64      562.73     22.78 o 
  10  -1   3      257.08      280.16     14.23 o 
  11  -1   3      177.53      177.78     11.59 o 
 -13   0   3        0.23       -0.42     11.18 o 
 -12   0   3       80.41       54.56     11.28 o 
 -11   0   3        1.89        6.24      3.69 o 
 -10   0   3       30.26       35.23      3.82 o 
  -9   0   3     1547.52     1338.16     40.05 o 
  -8   0   3      755.26      681.83     21.14 o 
  -7   0   3       33.94       45.52      2.85 o 
  -6   0   3       41.00       32.49      1.60 o 
  -5   0   3      318.59      358.67      8.85 o 
  -4   0   3       12.32       14.88      1.04 o 
  -3   0   3     1080.43     1030.11     24.10 o 
  -2   0   3        3.36        2.00      0.52 o 
  -1   0   3     5713.59     5066.63    195.73 o 
   0   0   3     3946.45     4000.55    154.27 o 
   1   0   3      261.25      321.66     12.99 o 
   2   0   3      651.13      695.77     18.55 o 
   3   0   3        4.78        4.46      1.15 o 
   4   0   3     1765.31     1909.22     67.78 o 
   5   0   3       51.21       50.95      3.85 o 
   6   0   3      313.42      288.46     12.25 o 
   7   0   3      214.93      198.76      9.75 o 
   8   0   3        4.42        0.52      3.78 o 
   9   0   3       23.28       26.86      5.66 o 
  10   0   3      101.64      136.40      9.93 o 
 -13   1   3       74.52       62.96     12.88 o 
 -12   1   3      372.66      319.72     23.02 o 
 -11   1   3      315.28      284.08     19.21 o 
 -10   1   3       68.11       64.39      4.34 o 
  -9   1   3       44.96       51.84      3.62 o 
  -8   1   3     2415.22     2131.13     62.12 o 
  -7   1   3      830.15      766.80     38.74 o 
  -6   1   3      109.06       91.68      4.20 o 
  -5   1   3     6970.27     7240.45    166.32 o 
  -4   1   3     3903.95     3975.36    114.85 o 
  -3   1   3     2179.96     1884.52     54.80 o 
  -2   1   3      349.50      281.51     16.28 o 
  -1   1   3     1266.37     1123.14     43.74 o 
   0   1   3     1527.07     1584.71     61.71 o 
   1   1   3       74.00       91.22      4.23 o 
   2   1   3       12.15       10.21      1.34 o 
   3   1   3      726.02      669.41     19.71 o 
   4   1   3      703.68      706.87     26.22 o 
   5   1   3     1089.55     1112.77     40.54 o 
   6   1   3     1325.84     1357.54     49.41 o 
   7   1   3        2.45        0.38      3.47 o 
   8   1   3      446.90      411.61     17.84 o 
   9   1   3      169.20      190.25     11.45 o 
  10   1   3       32.59       38.73      7.50 o 
 -13   2   3        2.37        8.02     10.52 o 
 -12   2   3      202.32      172.51     16.42 o 
 -11   2   3      367.31      306.68     21.25 o 
 -10   2   3     1145.25     1119.42     41.01 o 
  -9   2   3      530.01      451.52     18.25 o 
  -8   2   3       51.53       53.29      3.12 o 
  -7   2   3      755.34      652.90     27.08 o 
  -6   2   3      581.60      710.23     16.92 o 
  -5   2   3      230.26      192.50      7.34 o 
  -4   2   3       39.71       41.43      4.31 o 
  -3   2   3     1634.43     1469.64    102.74 o 
  -2   2   3      540.56      596.40     23.70 o 
  -1   2   3     3177.00     3330.18    128.78 o 
   0   2   3      835.61      939.26     24.72 o 
   1   2   3      216.81      209.81      6.15 o 
   2   2   3       89.23       79.77      3.07 o 
   3   2   3      905.97      791.31     47.23 o 
   4   2   3      176.16      182.69      8.44 o 
   5   2   3       86.11       86.29      5.59 o 
   6   2   3      410.66      407.93     16.94 o 
   7   2   3       10.15        3.30      4.06 o 
   8   2   3       59.13       74.21      7.12 o 
   9   2   3       73.74       77.16      8.16 o 
 -14   3   3        1.31       -1.63     12.08 o 
 -13   3   3        2.94       11.38     10.59 o 
 -12   3   3      119.55       85.80     11.63 o 
 -11   3   3       38.67       22.18      8.09 o 
 -10   3   3      105.19       80.46      9.65 o 
  -9   3   3     3538.41     3189.56     92.86 o 
  -8   3   3     4650.94     4744.51    156.54 o 
  -7   3   3      201.24      155.39      4.53 o 
  -6   3   3     4478.70     4939.64    168.76 o 
  -4   3   3       46.10       41.08      2.69 o 
  -3   3   3        0.79       -0.42      1.30 o 
  -2   3   3      104.33      115.86      3.67 o 
  -1   3   3     2666.20     2718.89     70.55 o 
   0   3   3        3.20       -0.17      0.97 o 
   1   3   3     2042.43     2114.82     55.21 o 
   2   3   3      121.84       88.71      5.09 o 
   4   3   3     1729.15     1754.48     63.05 o 
   5   3   3      299.55      337.91     14.44 o 
   6   3   3        4.19        6.98      3.92 o 
   7   3   3      125.05      135.26      8.82 o 
   8   3   3        4.60        1.18      5.31 o 
 -14   4   3       93.11       50.92     13.15 o 
 -13   4   3       20.08        9.30     10.10 o 
 -12   4   3      131.59      105.73     12.25 o 
 -11   4   3       29.08       25.96      8.16 o 
 -10   4   3        3.71        5.73      6.59 o 
  -9   4   3      509.77      561.63     44.71 o 
  -8   4   3      448.47      470.30     20.70 o 
  -7   4   3     1598.76     2067.65     80.64 o 
  -6   4   3      109.60       83.38      3.37 o 
  -5   4   3     3010.69     3888.35    121.33 o 
  -4   4   3      305.81      313.94     15.66 o 
  -3   4   3       17.52       18.27      1.25 o 
  -2   4   3      109.80      157.15      6.18 o 
  -1   4   3     1327.66     1463.48     38.43 o 
   0   4   3       79.45       95.21      5.41 o 
   1   4   3       18.56       11.38      1.61 o 
   2   4   3       22.40       31.23      2.20 o 
   3   4   3      318.88      353.28     14.48 o 
   4   4   3        1.76       -0.52      2.81 o 
   5   4   3      150.26      165.26      9.06 o 
   6   4   3      366.00      357.84     15.93 o 
   7   4   3       34.91       33.67      5.90 o 
 -14   5   3       10.83       12.08     11.52 o 
 -13   5   3       95.87       74.07     12.22 o 
 -12   5   3      266.18      259.79     20.27 o 
 -11   5   3       10.31       16.24      8.12 o 
 -10   5   3     1892.52     2450.91    130.78 o 
  -9   5   3      423.78      544.95     72.72 o 
  -8   5   3      674.05      853.84     76.44 o 
  -7   5   3       20.44       37.73      3.01 o 
  -6   5   3     1537.56     2466.92     76.69 o 
  -5   5   3     1535.67     1960.78     81.37 o 
  -4   5   3       31.65       52.13      2.06 o 
  -3   5   3     2685.47     2904.90     75.49 o 
  -2   5   3     1594.54     1730.55     45.39 o 
  -1   5   3      325.38      342.95      9.83 o 
   0   5   3      621.59      709.27     19.26 o 
   1   5   3      128.12      133.54      4.85 o 
   2   5   3       46.84       58.48      4.62 o 
   3   5   3       86.04       79.93      5.62 o 
   4   5   3        3.94        3.37      3.54 o 
   5   5   3        4.50        6.66      4.13 o 
   6   5   3        0.79        2.29      4.72 o 
   7   5   3      215.03      206.29     12.29 o 
 -14   6   3        0.85        1.67     11.49 o 
 -13   6   3        0.03       -4.72      9.89 o 
 -12   6   3        0.34        0.21      8.88 o 
 -11   6   3       55.92       60.22     10.17 o 
 -10   6   3      237.34      237.76     38.74 o 
  -9   6   3      267.58      358.47     13.09 o 
  -8   6   3      724.15     1100.08     95.48 o 
  -7   6   3      361.61      508.78     47.22 o 
  -6   6   3     3738.52     4365.75    181.96 o 
  -5   6   3       29.57       32.63      2.46 o 
  -4   6   3      407.86      465.12     12.82 o 
  -3   6   3       15.67       19.82      1.76 o 
  -2   6   3      891.55     1128.23     30.09 o 
  -1   6   3      914.11     1094.93     29.33 o 
   0   6   3       87.18      101.22      4.43 o 
   1   6   3      157.03      167.03      8.43 o 
   2   6   3      244.54      275.38     12.32 o 
   3   6   3       77.93       83.54      6.21 o 
   4   6   3       53.54       50.81      5.69 o 
   5   6   3      216.26      232.01     12.29 o 
   6   6   3       52.38       51.19      6.94 o 
 -14   7   3      199.96      255.96     21.94 o 
 -13   7   3      307.25      359.67     25.65 o 
 -12   7   3      673.44      881.60     50.73 o 
 -11   7   3       53.26       52.27     10.10 o 
 -10   7   3     1060.12     1396.92     44.57 o 
  -9   7   3       61.60       86.80      5.21 o 
  -8   7   3      220.32      215.89      8.84 o 
  -7   7   3      603.03      682.55     22.78 o 
  -6   7   3      413.50      461.73     16.02 o 
  -5   7   3     2723.44     3240.84     95.18 o 
  -4   7   3     2502.59     3027.24     78.98 o 
  -3   7   3      971.68     1087.30     29.08 o 
  -2   7   3      185.69      224.75      7.35 o 
  -1   7   3       80.59      108.65      4.73 o 
   0   7   3       18.36       30.52      2.83 o 
   1   7   3      121.75      131.27      7.81 o 
   2   7   3      263.83      279.69     12.95 o 
   3   7   3      577.60      640.01     25.45 o 
   4   7   3      119.66      145.33      9.16 o 
   5   7   3       95.07      103.57      8.54 o 
 -14   8   3       13.34       15.48     11.80 o 
 -13   8   3      139.95      173.17     17.11 o 
 -12   8   3      189.31      262.83     21.24 o 
 -11   8   3       23.84       41.08      4.66 o 
 -10   8   3      519.03      781.73     28.26 o 
  -9   8   3      512.48      614.30     21.01 o 
  -8   8   3      211.02      228.53     13.00 o 
  -7   8   3      502.88      636.37     21.62 o 
  -6   8   3       34.42       37.80      6.82 o 
  -5   8   3      151.15      182.72      9.93 o 
  -4   8   3       37.22       48.17      2.79 o 
  -3   8   3      620.12      712.58     19.71 o 
  -2   8   3      512.32      609.59     17.22 o 
  -1   8   3        7.17        6.25      2.53 o 
   0   8   3      344.35      419.27     17.39 o 
   1   8   3      247.52      275.73     12.98 o 
   2   8   3      341.16      346.04     15.66 o 
   3   8   3       21.94       32.83      5.80 o 
   4   8   3       50.82       39.57      6.49 o 
 -15   9   3       14.24       11.77     13.85 o 
 -14   9   3       17.46       20.30     12.67 o 
 -13   9   3        0.04        2.08     11.28 o 
 -12   9   3       42.33       36.89      5.07 o 
 -11   9   3      740.64     1053.16     34.69 o 
 -10   9   3        9.11       21.66      4.13 o 
  -9   9   3      371.29      401.57     41.14 o 
  -8   9   3      684.17      636.29     21.75 o 
  -7   9   3      661.06      722.19     24.26 o 
  -6   9   3     1371.93     1621.87     64.74 o 
  -5   9   3        8.00       15.27      4.23 o 
  -4   9   3       16.17        7.74      3.96 o 
  -3   9   3      105.74      129.15      5.49 o 
  -2   9   3      313.32      365.74     11.38 o 
  -1   9   3      177.68      206.27      8.76 o 
   0   9   3       77.33       75.28      6.46 o 
   1   9   3       99.98      112.70      8.12 o 
   2   9   3      420.10      415.24     18.57 o 
   3   9   3       49.76       39.74      6.66 o 
 -15  10   3       45.65       49.60     15.62 o 
 -14  10   3      208.83      308.30     26.66 o 
 -13  10   3       83.78      125.47     16.66 o 
 -12  10   3      349.69      524.57     19.14 o 
 -11  10   3      312.36      387.52     18.12 o 
 -10  10   3       84.42       74.69     13.10 o 
  -9  10   3      135.58      143.00     10.43 o 
  -8  10   3        4.23        3.71      3.42 o 
  -7  10   3      642.58      675.24     28.86 o 
  -6  10   3       38.62       41.61      5.34 o 
  -5  10   3       75.28       72.40      6.53 o 
  -4  10   3        2.19        0.80      4.16 o 
  -3  10   3      627.77      740.39     20.87 o 
  -2  10   3        1.24        2.92      2.97 o 
  -1  10   3       65.95       71.05      6.46 o 
   0  10   3       15.13       17.56      5.34 o 
   1  10   3       78.02       76.88      7.57 o 
   2  10   3        4.88       -1.01      5.59 o 
 -15  11   3       14.50       13.67     16.21 o 
 -14  11   3       40.89       51.64     15.69 o 
 -13  11   3      234.08      330.68     14.03 o 
 -12  11   3      221.55      288.11     15.79 o 
 -11  11   3       81.14       93.11     11.18 o 
 -10  11   3      922.65      941.36     31.55 o 
  -9  11   3       68.20       76.04      5.67 o 
  -8  11   3        9.42        7.88      4.65 o 
  -7  11   3        6.63       12.18      4.89 o 
  -6  11   3       33.57       30.75      5.59 o 
  -5  11   3       17.96       22.14      5.24 o 
  -4  11   3       81.28       70.56      6.87 o 
  -3  11   3      660.47      646.06     27.85 o 
  -2  11   3      115.08      135.71      8.57 o 
  -1  11   3       29.87       49.87      6.39 o 
   0  11   3       69.58       85.28      8.02 o 
   1  11   3        2.56        4.58      6.11 o 
   2  11   3        3.84       -1.39      6.46 o 
 -14  12   3       26.31       54.98     15.10 o 
 -13  12   3       69.78       85.48      7.47 o 
 -12  12   3        0.22        1.52      4.76 o 
 -11  12   3      561.83      542.47     39.23 o 
 -10  12   3       10.82        8.48      4.51 o 
  -9  12   3       16.29       24.05      5.90 o 
  -8  12   3      450.98      423.35     19.86 o 
  -7  12   3      215.63      245.14     13.75 o 
  -6  12   3      983.52     1057.30     43.97 o 
  -5  12   3      204.27      231.04     13.19 o 
  -4  12   3       33.31       46.61      6.94 o 
  -3  12   3        3.49        4.06      5.73 o 
   0  12   3        4.57       10.10      6.56 o 
   1  12   3       28.08       33.74      7.91 o 
 -14  13   3      297.35      411.94     17.56 o 
 -13  13   3       71.84       56.57     11.04 o 
 -12  13   3      111.71      119.77     12.65 o 
 -11  13   3      328.18      315.32     34.56 o 
 -10  13   3       50.13       50.01      7.22 o 
  -9  13   3       47.00       57.13      7.29 o 
  -8  13   3       26.96       23.67      6.52 o 
  -7  13   3      183.59      211.08     13.19 o 
  -6  13   3       37.03       44.74      7.11 o 
  -5  13   3      244.79      270.30     15.41 o 
  -4  13   3      176.00      166.33     11.59 o 
 -14  14   3       42.99       50.81      8.82 o 
 -13  14   3       39.11       34.05      8.40 o 
 -12  14   3       31.49       30.20      7.32 o 
 -11  14   3       29.29       37.66      7.46 o 
 -10  14   3      482.65      463.75     22.53 o 
  -9  14   3      121.46      108.64      9.82 o 
  -8  14   3        4.87        4.34      6.63 o 
  -7  14   3      133.82      151.12     11.28 o 
  -6  14   3       10.92       13.71      6.80 o 
  -5  14   3        8.29       10.13      6.66 o 
  -4  14   3        5.82        1.74      6.52 o 
 -12  15   3        0.35        0.59      7.22 o 
 -11  15   3      185.66      168.83     12.88 o 
 -10  15   3        9.05        6.56      7.08 o 
  -9  15   3       37.45       30.20      7.74 o 
  -8  15   3      264.94      273.60     16.59 o 
  -7  15   3       28.02       31.48      8.09 o 
  -6  15   3       44.60       49.22      9.20 o 
  -5  15   3       10.31       12.60      8.33 o 
   3 -16   4       81.71       90.07     10.55 o 
   4 -16   4        4.23        7.64      7.15 o 
   5 -16   4       10.51        0.73      6.63 o 
   6 -16   4       46.80       42.24      7.74 o 
   7 -16   4      188.14      167.17     11.52 o 
   2 -15   4       35.84       26.90      8.23 o 
   3 -15   4        0.26        3.16      6.32 o 
   4 -15   4       89.83      101.76      9.48 o 
   5 -15   4       96.10       96.07      8.71 o 
   6 -15   4      278.19      236.18     13.61 o 
   7 -15   4      457.06      399.07     19.37 o 
   8 -15   4      314.84      245.87     13.89 o 
   9 -15   4       27.90       10.41      6.04 o 
  10 -15   4        0.86       -1.04      6.00 o 
  -1 -14   4       68.58       49.74      6.94 o 
   0 -14   4       30.51       30.54      5.80 o 
   2 -14   4      130.25      111.04      9.16 o 
   3 -14   4      123.91      121.55      9.58 o 
   4 -14   4       36.44       34.01      6.18 o 
   5 -14   4        8.76        7.95      5.03 o 
   6 -14   4      109.80      109.02      8.30 o 
   7 -14   4      156.34      124.57      8.78 o 
   8 -14   4        9.32        5.73      5.00 o 
   9 -14   4       27.26       17.28      5.62 o 
  10 -14   4      149.12      123.11      9.55 o 
  11 -14   4      104.51      101.42      9.41 o 
  -2 -13   4        1.17        0.66      5.31 o 
  -1 -13   4       16.26       13.29      5.07 o 
   0 -13   4       23.78       26.52      5.14 o 
   1 -13   4      236.43      252.26     13.69 o 
   2 -13   4      496.58      482.48     22.01 o 
   3 -13   4      822.39      796.87     33.82 o 
   4 -13   4       90.08       90.17      7.32 o 
   5 -13   4      158.97      146.69      9.48 o 
   6 -13   4      263.08      240.63     12.67 o 
   7 -13   4      116.33      100.24      7.50 o 
   8 -13   4        1.54        0.38      4.44 o 
   9 -13   4       17.59       18.12      5.28 o 
  10 -13   4       28.04       37.52      6.56 o 
  11 -13   4      137.21      132.42     10.24 o 
  -3 -12   4       50.25       64.24      7.12 o 
  -2 -12   4      176.33      156.68      9.79 o 
  -1 -12   4      192.75      163.07      9.51 o 
   0 -12   4        3.62        2.67      3.12 o 
   1 -12   4        5.49        5.73      2.90 o 
   2 -12   4       19.94       27.32      3.29 o 
   3 -12   4      168.10      165.85      9.93 o 
   4 -12   4       33.34       34.01      4.89 o 
   5 -12   4       22.68       24.50      4.55 o 
   6 -12   4     1510.34     1336.01     53.82 o 
   7 -12   4     2010.07     1711.45     68.30 o 
   8 -12   4      126.46      116.42      7.98 o 
   9 -12   4        5.77       -0.03      4.62 o 
  10 -12   4       57.11       55.60      7.36 o 
  11 -12   4       57.26       43.11      7.57 o 
  -4 -11   4        2.78        5.03      5.17 o 
  -3 -11   4       10.64        8.43      4.75 o 
  -2 -11   4       70.57       72.96      6.28 o 
  -1 -11   4      468.01      434.32     17.85 o 
   0 -11   4      223.97      245.77     10.43 o 
   1 -11   4      347.82      363.16     11.18 o 
   2 -11   4      373.71      390.16     11.82 o 
   3 -11   4       10.18        6.14      2.33 o 
   4 -11   4      247.80      223.55     11.42 o 
   5 -11   4      177.03      149.68      8.78 o 
   6 -11   4       55.97       49.15      5.07 o 
   7 -11   4      477.41      415.90     18.68 o 
   8 -11   4       97.61       99.55      7.25 o 
   9 -11   4      133.59      124.89      8.75 o 
  10 -11   4      396.75      377.43     18.54 o 
  -5 -10   4       21.37       22.80      5.66 o 
  -4 -10   4      179.52      152.14      9.44 o 
  -3 -10   4      223.87      211.57     10.83 o 
  -2 -10   4       30.98       24.26      4.23 o 
  -1 -10   4       57.48       56.79      3.59 o 
   0 -10   4       59.28       48.24      5.14 o 
   1 -10   4      197.68      192.06      6.69 o 
   2 -10   4     1871.99     1841.82     49.22 o 
   3 -10   4      230.43      245.49     13.09 o 
   4 -10   4      137.44      129.46      4.92 o 
   5 -10   4      460.55      386.68     17.19 o 
   6 -10   4     1455.15     1314.40     52.64 o 
   7 -10   4      441.14      415.48     18.54 o 
   8 -10   4      139.24      142.17      9.02 o 
   9 -10   4      245.32      251.32     13.43 o 
  -6  -9   4      247.74      242.15     12.88 o 
  -5  -9   4      251.76      257.08     12.70 o 
  -4  -9   4       51.42       60.91      5.80 o 
  -3  -9   4       84.80       66.19      5.31 o 
  -2  -9   4       79.90       61.47      4.93 o 
  -1  -9   4      237.31      240.80      7.90 o 
   0  -9   4        1.80        6.24      1.98 o 
   1  -9   4      174.30      144.76      5.32 o 
   2  -9   4      267.21      248.83      7.79 o 
   3  -9   4      520.08      469.10     13.28 o 
   4  -9   4      774.57      708.34     19.33 o 
   5  -9   4      374.31      361.07     16.01 o 
   6  -9   4     1996.07     1813.55     71.62 o 
   7  -9   4     1596.66     1508.21     60.12 o 
   8  -9   4       40.39       45.99      5.21 o 
   9  -9   4       53.66       65.53      8.56 o 
  10  -9   4      297.40      306.42     23.95 o 
  11  -9   4       88.80       87.92     14.92 o 
  12  -9   4        0.59        0.52     14.23 o 
  -7  -8   4       36.72       35.47      6.04 o 
  -6  -8   4       26.89       20.34      4.72 o 
  -5  -8   4        8.57        4.23      3.82 o 
  -4  -8   4       46.34       41.68      4.72 o 
  -3  -8   4       69.03       64.49      4.89 o 
  -2  -8   4        9.32       13.64      2.16 o 
  -1  -8   4      211.89      172.59      5.95 o 
   0  -8   4      365.39      340.67     10.04 o 
   1  -8   4     1068.72     1010.29     27.13 o 
   2  -8   4     2251.97     2278.43     59.71 o 
   3  -8   4     1141.54     1156.62     30.77 o 
   4  -8   4       78.68       88.65      5.94 o 
   5  -8   4       27.98       27.52      3.07 o 
   6  -8   4      209.08      190.28      8.11 o 
   7  -8   4       20.37       29.71      3.59 o 
   8  -8   4       38.52       44.31      4.82 o 
   9  -8   4       66.46       55.26     10.00 o 
  10  -8   4      918.95      846.30     49.35 o 
  11  -8   4      380.17      415.40     29.89 o 
  12  -8   4       85.52      104.61     17.81 o 
  -8  -7   4       78.91       73.75      7.25 o 
  -7  -7   4      383.62      389.54     17.11 o 
  -6  -7   4      163.84      165.33      9.13 o 
  -5  -7   4      205.04      205.81     10.10 o 
  -4  -7   4      184.35      158.84      8.16 o 
  -3  -7   4       34.76       40.60      2.66 o 
  -2  -7   4      423.17      440.05     12.57 o 
  -1  -7   4       35.79       35.20      2.30 o 
   0  -7   4       84.24       98.50      3.96 o 
   1  -7   4      754.41      691.09     18.79 o 
   2  -7   4     3928.13     3807.72     99.10 o 
   3  -7   4      885.91      810.89     19.13 o 
   4  -7   4     1377.70     1360.27     43.21 o 
   5  -7   4     2174.54     2134.33     67.23 o 
   6  -7   4      920.25      846.87     27.46 o 
   7  -7   4      303.29      310.63     11.79 o 
   8  -7   4      102.51      112.10      6.56 o 
   9  -7   4      232.07      235.73     19.40 o 
  10  -7   4       81.25       84.38     13.26 o 
  11  -7   4      114.54      113.19     16.07 o 
  12  -7   4       91.35       64.25     16.56 o 
  -9  -6   4       10.46        2.95      5.21 o 
  -8  -6   4        5.91        1.70      4.30 o 
  -7  -6   4       39.30       35.68      4.86 o 
  -6  -6   4      412.64      388.63     16.18 o 
  -5  -6   4      615.13      638.93     24.45 o 
  -4  -6   4      133.75      138.81      7.15 o 
  -3  -6   4      245.93      190.61      6.13 o 
  -2  -6   4      334.08      304.51      8.91 o 
  -1  -6   4     1882.86     1913.52     50.29 o 
   0  -6   4       35.89       38.12      2.11 o 
   1  -6   4      313.37      263.48      7.73 o 
   2  -6   4     1052.63     1109.20     29.42 o 
   3  -6   4       37.21       50.61      4.96 o 
   4  -6   4        4.10        9.67      2.06 o 
   5  -6   4     2026.62     2122.10     83.02 o 
   6  -6   4     3952.32     3958.10    153.64 o 
   7  -6   4     1620.29     1541.58     40.92 o 
   8  -6   4       29.41       27.52      3.40 o 
  10  -6   4      112.05      111.49     15.13 o 
  11  -6   4      176.67      144.98     18.50 o 
  12  -6   4       13.08       16.21     15.65 o 
 -10  -5   4       38.92       48.03      6.94 o 
  -9  -5   4       60.31       51.37      6.07 o 
  -8  -5   4       77.39       81.15      6.46 o 
  -7  -5   4       89.32       90.45      6.14 o 
  -6  -5   4      467.29      443.41     17.71 o 
  -5  -5   4        0.48        1.25      2.39 o 
  -4  -5   4      466.57      520.80     14.50 o 
  -3  -5   4      436.29      408.74     11.46 o 
  -2  -5   4      106.94       73.73      3.15 o 
  -1  -5   4     2117.28     2131.56     55.65 o 
   0  -5   4      574.16      474.38     13.02 o 
   1  -5   4       51.67       63.86      2.70 o 
   2  -5   4      418.65      376.65     10.49 o 
   3  -5   4     1293.37     1320.85     51.94 o 
   4  -5   4      216.49      195.14      9.27 o 
   5  -5   4      361.74      313.90     13.68 o 
   6  -5   4      145.16      164.67      8.57 o 
   7  -5   4      187.32      181.10      8.05 o 
   8  -5   4      219.33      216.08      9.89 o 
   9  -5   4      130.26      126.66      7.46 o 
 -11  -4   4       19.52       16.49      6.35 o 
 -10  -4   4      267.75      267.18     13.40 o 
  -9  -4   4      713.81      638.32     25.28 o 
  -8  -4   4       50.16       44.80      4.15 o 
  -7  -4   4       76.71       77.71      5.38 o 
  -6  -4   4     1485.49     1349.88     48.79 o 
  -5  -4   4     1535.94     1503.70     53.91 o 
  -4  -4   4     1111.57     1112.51     29.51 o 
  -3  -4   4       59.82       54.11      4.65 o 
  -2  -4   4       31.87       33.60      2.64 o 
  -1  -4   4       51.63       63.17      2.63 o 
   0  -4   4      963.83      889.95     23.62 o 
   1  -4   4     3725.57     3766.40     97.55 o 
   2  -4   4      228.15      158.46      7.43 o 
   3  -4   4       27.44       44.46      3.19 o 
   4  -4   4     4500.16     4410.50    170.57 o 
   5  -4   4     1588.59     1549.64     60.81 o 
   6  -4   4      810.70      803.17     21.74 o 
   7  -4   4      270.02      299.66     12.57 o 
   8  -4   4      169.97      162.03      8.33 o 
   9  -4   4       70.15       80.07      5.83 o 
 -11  -3   4        0.40        4.41      5.21 o 
 -10  -3   4       47.71       52.31      5.38 o 
  -9  -3   4       22.04       24.66      3.78 o 
  -8  -3   4      150.96      122.23      6.17 o 
  -7  -3   4        6.99        7.07      2.43 o 
  -6  -3   4     1575.46     1519.31     54.47 o 
  -5  -3   4     2079.55     2099.42     49.33 o 
  -4  -3   4     1372.69     1311.66     31.09 o 
  -3  -3   4      286.49      230.86      6.05 o 
  -2  -3   4      507.05      444.96     10.81 o 
  -1  -3   4      495.59      448.74     12.19 o 
   0  -3   4      111.05      107.56      3.50 o 
   1  -3   4      428.58      419.16     17.05 o 
   2  -3   4        0.03        0.17      1.60 o 
   3  -3   4     1769.07     1757.94     68.54 o 
   4  -3   4       13.67        9.96      2.22 o 
   5  -3   4     4735.58     5219.65    200.99 o 
   6  -3   4     2213.30     2330.42     82.74 o 
   7  -3   4       77.90       72.65      5.03 o 
   8  -3   4        2.86       -0.03      3.12 o 
   9  -3   4      436.07      428.13     17.71 o 
  10  -3   4       25.73       27.38      5.17 o 
 -12  -2   4        7.95        8.48      5.34 o 
 -11  -2   4      551.99      574.16     19.45 o 
 -10  -2   4      238.56      253.14     10.10 o 
  -9  -2   4      282.75      282.42     10.47 o 
  -8  -2   4      102.84       86.51      4.62 o 
  -7  -2   4      737.61      712.32     21.96 o 
  -6  -2   4      426.30      392.64     12.70 o 
  -5  -2   4       48.33       37.06      1.84 o 
  -4  -2   4       85.73       67.42      2.72 o 
  -3  -2   4       21.40       14.48      1.09 o 
  -2  -2   4      997.36      881.73     17.98 o 
  -1  -2   4      601.46      564.19     12.69 o 
   0  -2   4    13517.57    12506.00    386.96 o 
   1  -2   4     6764.19     6396.23    258.99 o 
   2  -2   4     4864.22     4468.76    180.74 o 
   4  -2   4      152.36      167.69      7.16 o 
   5  -2   4      775.08      898.59     37.58 o 
   6  -2   4        0.11       -0.42      2.39 o 
   7  -2   4        1.26        1.60      2.92 o 
   8  -2   4      383.96      380.59     15.93 o 
   9  -2   4       90.96       94.09      6.91 o 
  10  -2   4      270.42      278.60     13.78 o 
  11  -2   4      148.41      156.82     10.62 o 
 -12  -1   4       17.10       16.52      4.92 o 
 -11  -1   4        4.28        3.42      3.82 o 
 -10  -1   4      283.29      254.35      9.89 o 
  -9  -1   4     1481.70     1431.25     42.79 o 
  -8  -1   4       93.02       90.54      6.91 o 
  -7  -1   4      848.72      814.49     24.98 o 
  -6  -1   4       35.97       27.22      2.54 o 
  -5  -1   4     1228.76     1053.29     24.95 o 
  -4  -1   4       33.69       42.40      1.73 o 
  -3  -1   4      431.81      526.85     12.64 o 
  -2  -1   4      800.50      725.62     17.14 o 
  -1  -1   4     6184.82     6338.05    165.33 o 
   0  -1   4    11981.65    11358.78    438.69 o 
   1  -1   4      126.12      128.30      5.87 o 
   2  -1   4      368.73      278.15     11.63 o 
   3  -1   4      421.13      418.23     17.08 o 
   4  -1   4     3809.78     4021.50    104.50 o 
   5  -1   4     1168.11     1192.65     43.22 o 
   6  -1   4     1368.12     1435.38     51.88 o 
   7  -1   4        0.62        0.66      3.02 o 
   8  -1   4       76.56       63.76      5.59 o 
   9  -1   4      134.07      171.46     10.14 o 
  10  -1   4       16.15        8.88      5.76 o 
 -13   0   4       37.35       32.76     12.11 o 
 -12   0   4      274.54      274.44     21.45 o 
 -11   0   4       49.18       50.61      6.85 o 
 -10   0   4        3.76        2.62      2.83 o 
  -9   0   4       21.31       30.61      3.13 o 
  -8   0   4       90.77       83.34      8.97 o 
  -7   0   4      209.28      179.56      6.61 o 
  -6   0   4       85.41       79.53      4.14 o 
  -5   0   4     3340.74     3669.96     85.02 o 
  -4   0   4     2122.21     1837.86     42.86 o 
  -3   0   4     1971.67     1747.76     40.98 o 
  -2   0   4      101.95       79.97      3.71 o 
  -1   0   4     4642.29     4404.94    169.94 o 
   0   0   4      267.40      311.10     12.74 o 
   1   0   4      191.04      203.24      8.78 o 
   2   0   4      134.91      158.59      6.02 o 
   3   0   4       76.01       68.22      3.03 o 
   4   0   4       76.57       85.94      5.17 o 
   5   0   4     2249.05     2209.09     78.63 o 
   6   0   4     1710.63     1677.21     60.47 o 
   7   0   4      318.01      307.54     13.43 o 
   8   0   4      215.64      230.52     11.63 o 
   9   0   4      426.16      417.84     18.54 o 
  10   0   4       25.42       44.74      7.43 o 
 -13   1   4      117.99       76.26     13.29 o 
 -12   1   4      206.58      158.63     15.17 o 
 -11   1   4     1274.06     1152.00     35.01 o 
 -10   1   4      116.03      117.57      5.84 o 
  -9   1   4      148.35      142.55      6.14 o 
  -8   1   4      281.01      282.32      9.59 o 
  -7   1   4      554.87      482.59     11.89 o 
  -6   1   4        3.01       -0.95      0.95 o 
  -5   1   4      358.14      358.67      8.84 o 
  -4   1   4        1.41        2.75      0.79 o 
  -3   1   4     2843.76     2828.03     64.97 o 
  -2   1   4      472.90      359.61     14.59 o 
  -1   1   4     2051.22     1927.59     74.82 o 
   0   1   4      893.29      748.99     29.65 o 
   1   1   4     1175.41     1171.67     35.90 o 
   2   1   4       27.18       29.32      1.79 o 
   3   1   4      680.94      690.04     18.68 o 
   4   1   4       57.35       56.92      4.06 o 
   5   1   4      145.27      132.46      7.22 o 
   6   1   4       12.50       16.62      3.54 o 
   7   1   4       20.69       14.92      4.10 o 
   8   1   4      137.08      129.85      8.71 o 
   9   1   4       67.51       89.55      8.26 o 
 -14   2   4       56.14       34.92     13.08 o 
 -13   2   4       65.04       23.12     10.76 o 
 -12   2   4       14.30       16.73      8.99 o 
 -11   2   4      395.03      336.44     22.53 o 
 -10   2   4      595.57      556.10     21.42 o 
  -9   2   4     1579.66     1433.59     42.33 o 
  -8   2   4      810.30      781.80     18.81 o 
  -7   2   4     2624.03     2695.73     62.59 o 
  -6   2   4     3581.78     3622.88     83.95 o 
  -5   2   4     1152.26      982.96     28.92 o 
  -4   2   4       80.79       74.55      3.36 o 
  -3   2   4      952.32      873.20     34.42 o 
  -2   2   4      489.05      468.28     18.97 o 
  -1   2   4      170.22      173.10      7.71 o 
   0   2   4      694.49      702.21     18.79 o 
   1   2   4      894.71      918.91     24.40 o 
   2   2   4     1779.69     1657.58     43.35 o 
   3   2   4      335.25      291.60     11.94 o 
   4   2   4     1231.96     1169.72     42.60 o 
   5   2   4     1628.64     1644.26     59.36 o 
   6   2   4      135.61      159.01      8.75 o 
   7   2   4       52.85       56.61      6.04 o 
   8   2   4      196.61      186.08     11.35 o 
 -14   3   4       84.95       56.64     13.33 o 
 -13   3   4      286.49      212.86     19.13 o 
 -12   3   4     1165.82      925.11     52.66 o 
 -11   3   4      233.99      186.62     15.93 o 
 -10   3   4      325.06      319.04     21.21 o 
  -9   3   4       41.91       44.24      3.05 o 
  -8   3   4       25.72       27.59      2.29 o 
  -7   3   4       45.79       34.02      1.72 o 
  -6   3   4      819.98      858.18     43.57 o 
  -5   3   4     1730.72     1722.83     50.48 o 
  -4   3   4     2717.07     2581.20    184.23 o 
  -3   3   4      156.93      144.45      6.84 o 
  -2   3   4       14.62       16.42      2.12 o 
  -1   3   4     2261.57     2258.44     58.89 o 
   0   3   4     2478.63     2628.83     68.26 o 
   1   3   4      337.91      367.56     10.43 o 
   2   3   4       45.12       41.56      2.33 o 
   3   3   4      288.86      260.40     11.11 o 
   4   3   4      151.54      149.43      7.74 o 
   5   3   4      489.10      490.17     19.76 o 
   6   3   4        8.61        1.39      3.85 o 
   7   3   4      204.16      223.75     12.18 o 
   8   3   4      117.02      113.71      9.23 o 
 -14   4   4        2.41       -2.46     11.63 o 
 -13   4   4       57.07       59.14     11.87 o 
 -12   4   4      491.47      379.86     25.45 o 
 -11   4   4     1737.88     1644.12     89.28 o 
 -10   4   4      836.12      795.29     45.12 o 
  -9   4   4      129.33      139.72      6.48 o 
  -8   4   4     1249.23     1228.20     64.07 o 
  -7   4   4      420.52      366.11     32.76 o 
  -6   4   4        0.38       -0.45      1.75 o 
  -5   4   4       18.83       18.96      2.13 o 
  -4   4   4        1.20        5.25      1.70 o 
  -3   4   4      243.05      234.44      6.75 o 
  -2   4   4      914.84      859.32     22.90 o 
  -1   4   4      121.67      116.75      4.12 o 
   0   4   4     4635.99     4802.17    124.64 o 
   1   4   4      821.88      785.52     21.17 o 
   2   4   4      472.46      431.52     16.87 o 
   3   4   4      600.95      562.60     21.74 o 
   4   4   4        5.66        6.52      3.23 o 
   5   4   4       32.58       22.59      4.37 o 
   6   4   4       70.39       68.27      6.66 o 
   7   4   4        8.05       10.83      5.66 o 
 -14   5   4        0.62        2.95     11.31 o 
 -13   5   4      156.35      110.83     13.75 o 
 -12   5   4        3.67       -0.42      8.68 o 
 -11   5   4        5.03       -1.94      7.64 o 
 -10   5   4      164.37      173.45      8.24 o 
  -9   5   4     2348.11     2643.43    103.17 o 
  -8   5   4     1378.44     1851.23     58.70 o 
  -7   5   4      731.82      958.33     35.52 o 
  -6   5   4      654.57      733.59     61.17 o 
  -5   5   4      270.70      452.97     12.99 o 
  -4   5   4       25.35       35.28      2.64 o 
  -3   5   4      508.15      537.21     14.68 o 
  -2   5   4      317.48      335.48      9.62 o 
  -1   5   4      135.11      139.39      4.85 o 
   0   5   4       50.40       53.73      2.78 o 
   1   5   4      137.93      135.28      4.93 o 
   2   5   4      205.23      207.93      9.68 o 
   3   5   4      178.83      179.04      9.13 o 
   4   5   4      564.45      579.87     23.09 o 
   5   5   4      284.32      268.75     13.02 o 
   6   5   4       71.72       68.06      7.05 o 
 -14   6   4       67.50       57.86     12.63 o 
 -13   6   4      445.39      459.34     29.82 o 
 -12   6   4     1032.73     1158.21     64.71 o 
 -11   6   4       96.53      134.84     13.22 o 
 -10   6   4      903.00     1085.09    124.76 o 
  -9   6   4      362.50      557.16     19.10 o 
  -8   6   4      278.18      462.21     22.67 o 
  -7   6   4     1556.35     1862.94     74.73 o 
  -6   6   4     1090.44     1288.91     57.18 o 
  -5   6   4      544.94      505.58     23.03 o 
  -4   6   4     2604.63     2912.16     75.91 o 
  -3   6   4      174.28      179.19     12.36 o 
  -2   6   4      285.73      261.29      7.92 o 
  -1   6   4      674.44      756.15     20.64 o 
   0   6   4       77.69       89.76      4.05 o 
   1   6   4       73.42       72.85      5.24 o 
   2   6   4      154.43      153.18      8.30 o 
   3   6   4       82.17       84.38      6.46 o 
   4   6   4      268.46      246.25     12.32 o 
   5   6   4      154.71      157.89     10.14 o 
 -15   7   4        6.89        6.32     12.49 o 
 -14   7   4        0.27       -4.72     10.76 o 
 -13   7   4      218.55      288.94     22.60 o 
 -12   7   4      107.79      114.47     13.43 o 
 -11   7   4      908.63     1138.48    109.93 o 
 -10   7   4      105.19      174.96      8.34 o 
  -9   7   4      712.00     1133.87    110.18 o 
  -8   7   4      574.17      681.67     22.97 o 
  -7   7   4      559.01      615.33     20.83 o 
  -6   7   4       73.59       88.51      4.91 o 
  -5   7   4        0.69        1.61      1.49 o 
  -4   7   4        0.51        0.97      1.66 o 
  -3   7   4       13.86       16.82      2.20 o 
  -2   7   4     1032.85     1131.86     30.44 o 
  -1   7   4      271.01      299.40     10.64 o 
   0   7   4      374.30      403.10     16.49 o 
   1   7   4        1.78       -2.53      3.23 o 
   2   7   4      111.58      118.32      7.60 o 
   3   7   4      236.14      210.18     11.21 o 
   4   7   4        0.24        0.21      4.79 o 
 -15   8   4       15.00        8.36     13.05 o 
 -14   8   4       20.06       34.78     12.56 o 
 -13   8   4        3.58       13.81     11.11 o 
 -12   8   4       85.43      149.32     15.65 o 
 -11   8   4       90.44      133.92      7.78 o 
 -10   8   4      269.50      461.79     37.87 o 
  -9   8   4     1768.20     1992.07     88.17 o 
  -8   8   4     1484.31     1771.71     63.06 o 
  -7   8   4     2035.77     2401.14     75.97 o 
  -6   8   4     2380.74     2989.05    117.10 o 
  -5   8   4      657.03      783.48     32.54 o 
  -4   8   4       43.24       49.80      4.08 o 
  -3   8   4      221.00      227.86      7.64 o 
  -2   8   4      230.48      244.93      8.23 o 
  -1   8   4      638.02      685.11     19.33 o 
   0   8   4      276.82      335.79     14.68 o 
   1   8   4        4.22        2.57      4.06 o 
   2   8   4      315.63      322.67     15.00 o 
   3   8   4      146.76      142.76      9.44 o 
   4   8   4      162.42      156.06     10.41 o 
 -15   9   4        0.98        0.31     13.36 o 
 -14   9   4      211.12      276.61     24.30 o 
 -13   9   4      362.90      489.00     32.94 o 
 -12   9   4      329.53      459.62     17.31 o 
 -11   9   4       44.04       57.50      6.92 o 
 -10   9   4       33.51       48.52      4.83 o 
  -9   9   4      697.06      817.79     27.52 o 
  -8   9   4        9.77       10.45      3.51 o 
  -7   9   4      237.26      241.30     12.67 o 
  -6   9   4      155.95      184.94     10.69 o 
  -5   9   4      597.29      718.70     30.42 o 
  -4   9   4        5.90        2.19      4.13 o 
  -3   9   4       99.97      112.33      5.19 o 
  -2   9   4      530.43      598.93     17.62 o 
  -1   9   4      506.56      621.21     24.55 o 
   0   9   4      204.73      192.06     10.66 o 
   1   9   4        0.26        1.35      4.72 o 
   2   9   4        0.29        2.78      5.17 o 
   3   9   4       54.02       44.50      7.05 o 
 -15  10   4        0.96        7.64     15.10 o 
 -14  10   4       53.81       76.18     15.72 o 
 -13  10   4      170.65      238.81     21.45 o 
 -12  10   4      152.26      189.16      9.58 o 
 -11  10   4      269.51      317.57     31.95 o 
 -10  10   4      891.13      934.25     34.70 o 
  -9  10   4      160.85      184.90      8.98 o 
  -8  10   4      137.30      152.28      8.12 o 
  -7  10   4      106.21      107.43      8.16 o 
  -6  10   4      294.45      308.79     15.55 o 
  -5  10   4       29.05       32.90      5.97 o 
  -4  10   4      457.67      517.63     23.33 o 
  -3  10   4       24.14       33.60      5.55 o 
  -2  10   4      315.04      361.90     11.73 o 
  -1  10   4      125.38      132.76      8.71 o 
   0  10   4      264.16      286.69     14.37 o 
   1  10   4      135.45      142.83      9.96 o 
   2  10   4       61.47       61.92      7.88 o 
 -15  11   4       53.97       65.63     16.56 o 
 -14  11   4       15.03       21.21     13.71 o 
 -13  11   4        9.50       12.76      5.34 o 
 -12  11   4       37.68       48.69      8.17 o 
 -11  11   4      113.12      101.87      8.10 o 
 -10  11   4        5.86        3.15      4.33 o 
  -9  11   4      236.37      256.35     11.40 o 
  -8  11   4      412.18      421.78     20.00 o 
  -7  11   4      175.01      166.79     11.04 o 
  -6  11   4      321.57      362.74     17.91 o 
  -5  11   4       58.07       78.47      7.43 o 
  -4  11   4       34.40       51.09      6.94 o 
  -3  11   4       65.58       72.26      7.57 o 
  -1  11   4       48.11       48.56      6.84 o 
   0  11   4       20.14       19.40      6.42 o 
   1  11   4        7.20        4.75      6.46 o 
 -14  12   4      505.62      672.03     24.75 o 
 -13  12   4      362.52      415.60     16.79 o 
 -12  12   4       78.63       76.52     11.26 o 
 -11  12   4       19.08       26.01      5.44 o 
 -10  12   4      150.61      141.91      8.17 o 
  -9  12   4      143.52      130.54      9.75 o 
  -8  12   4       51.46       58.55      7.36 o 
  -7  12   4      370.12      364.55     18.36 o 
  -6  12   4      223.49      241.63     14.06 o 
  -5  12   4      170.77      182.89     11.94 o 
  -4  12   4      177.32      166.16     11.32 o 
   0  12   4       16.41       14.72      7.15 o 
 -14  13   4       39.88       42.50      7.11 o 
 -13  13   4       52.11       52.50      9.16 o 
 -12  13   4       34.51       34.98      6.45 o 
 -11  13   4       56.52       65.03      6.66 o 
 -10  13   4      543.53      550.47     25.59 o 
  -9  13   4      368.04      362.25     18.68 o 
  -8  13   4      224.35      224.58     14.34 o 
  -7  13   4      110.89      107.35      9.48 o 
  -6  13   4       43.76       29.50      7.39 o 
  -5  13   4        2.94        6.63      6.77 o 
  -4  13   4        0.11       -3.57      6.56 o 
 -14  14   4       10.17        5.77      7.23 o 
 -13  14   4        1.45        3.47      6.11 o 
 -12  14   4       28.49       36.67      8.68 o 
 -11  14   4      133.25      121.38     10.52 o 
 -10  14   4       10.08        1.39      6.56 o 
  -9  14   4       49.60       37.21      7.91 o 
  -8  14   4      377.51      351.90     18.95 o 
  -7  14   4      135.66      134.46     11.11 o 
  -6  14   4      170.64      169.07     12.08 o 
  -5  14   4       26.43       18.71      7.22 o 
 -11  15   4       65.78       72.05     10.24 o 
 -10  15   4       15.32        9.65      7.77 o 
  -9  15   4       76.35       85.90     10.10 o 
  -8  15   4        1.79        8.43      7.77 o 
  -7  15   4       48.71       48.17      8.99 o 
  -6  15   4        3.91        2.46      7.46 o 
   3 -16   5       87.86       84.58      9.96 o 
   4 -16   5        1.40        5.17      7.25 o 
   5 -16   5      309.96      310.65     17.60 o 
   6 -16   5      164.21      151.79     11.11 o 
   2 -15   5      162.31      148.56     11.73 o 
   3 -15   5       38.37       30.40      7.84 o 
   4 -15   5       25.15       32.17      6.98 o 
   5 -15   5      113.24      109.61      9.13 o 
   6 -15   5       22.46       21.87      6.04 o 
   7 -15   5       14.89       11.14      5.80 o 
   8 -15   5       49.87       45.61      7.01 o 
   9 -15   5       39.58       45.40      7.32 o 
  -1 -14   5        0.01       -1.60      5.07 o 
   0 -14   5        1.55        0.76      5.03 o 
   1 -14   5      200.06      210.49     13.92 o 
   2 -14   5      115.01      132.52     10.00 o 
   3 -14   5      195.39      205.35     12.98 o 
   4 -14   5       83.02       87.99      7.81 o 
   5 -14   5      216.47      202.65     11.94 o 
   6 -14   5       51.53       49.84      6.32 o 
   7 -14   5      344.94      279.00     14.65 o 
   8 -14   5       13.93       16.00      5.59 o 
   9 -14   5       23.03       20.03      6.28 o 
  10 -14   5        3.92        3.33      6.25 o 
  11 -14   5       10.59       11.21      7.22 o 
  -2 -13   5       53.54       51.16      6.56 o 
  -1 -13   5        6.66        3.19      4.69 o 
   0 -13   5      160.75      153.59      9.30 o 
   1 -13   5      118.36      105.73      6.66 o 
   2 -13   5       56.52       49.01      6.98 o 
   3 -13   5        0.07        0.03      5.17 o 
   4 -13   5      357.31      319.14     15.69 o 
   5 -13   5      358.16      331.46     16.04 o 
   6 -13   5       15.06        9.86      4.65 o 
   7 -13   5       14.27       18.26      5.03 o 
   8 -13   5        6.66        2.36      4.89 o 
   9 -13   5        3.30        1.32      5.38 o 
  10 -13   5       66.35       62.72      8.16 o 
  11 -13   5       36.84       39.84      7.70 o 
  -4 -12   5        0.25        1.01      5.59 o 
  -3 -12   5        7.85        9.47      5.14 o 
  -2 -12   5       83.71       63.59      6.32 o 
  -1 -12   5      453.98      403.59     17.15 o 
   0 -12   5      335.19      358.39     27.67 o 
   1 -12   5      171.04      196.82      7.50 o 
   2 -12   5     1984.95     1971.02     52.51 o 
   3 -12   5       10.09       10.90      4.41 o 
   4 -12   5        1.57       -0.52      3.92 o 
   5 -12   5       66.77       60.29      5.80 o 
   6 -12   5       26.78       26.97      4.89 o 
   7 -12   5        0.75       -0.62      4.27 o 
   8 -12   5        3.99        4.69      4.72 o 
   9 -12   5      713.27      656.02     28.65 o 
  10 -12   5      173.36      154.84     10.52 o 
  -5 -11   5      136.23      131.37      9.55 o 
  -4 -11   5      173.33      182.12     10.79 o 
  -3 -11   5      129.82      109.27      7.60 o 
  -2 -11   5      115.03       93.65      6.87 o 
  -1 -11   5        0.03       -0.42      2.75 o 
   0 -11   5        4.40        3.68      2.70 o 
   1 -11   5       75.97       75.08      6.25 o 
   2 -11   5       53.28       60.91      4.30 o 
   3 -11   5      221.17      215.13     15.05 o 
   4 -11   5     1080.17      942.40     38.59 o 
   5 -11   5      563.94      558.88     24.03 o 
   6 -11   5      266.96      240.70     12.32 o 
   7 -11   5     1062.08      949.76     39.18 o 
   8 -11   5       13.55       10.76      4.75 o 
   9 -11   5      125.84      125.27      8.85 o 
  10 -11   5        0.04       -2.50      6.00 o 
  -6 -10   5        4.54        3.23      5.31 o 
  -5 -10   5        0.56       -0.94      4.55 o 
  -4 -10   5      123.33      115.20      7.84 o 
  -3 -10   5      119.48       99.89      6.87 o 
  -2 -10   5      371.47      392.60     16.28 o 
  -1 -10   5      103.29      119.64      5.19 o 
   0 -10   5        1.01        0.81      2.19 o 
   1 -10   5      348.03      372.11     14.84 o 
   2 -10   5      766.38      726.70     20.18 o 
   3 -10   5      258.02      240.07     12.77 o 
   4 -10   5      916.98      897.09     24.40 o 
   5 -10   5      922.73      814.63     33.62 o 
   6 -10   5      714.39      688.83     28.96 o 
   7 -10   5       53.83       53.83      5.83 o 
   8 -10   5       58.53       62.34      6.18 o 
   9 -10   5        5.42        8.23      5.41 o 
  -7  -9   5        1.89        1.80      5.17 o 
  -6  -9   5      129.31      131.13      8.71 o 
  -5  -9   5       70.30       78.96      6.53 o 
  -4  -9   5      139.81      110.55      7.05 o 
  -3  -9   5        6.40        8.50      3.40 o 
  -2  -9   5       34.17       22.43      2.67 o 
  -1  -9   5      876.46      952.40     65.97 o 
   0  -9   5      949.89      985.37     45.43 o 
   1  -9   5      221.16      215.73      7.15 o 
   2  -9   5     1345.94     1289.03     34.44 o 
   3  -9   5      359.77      335.59     10.01 o 
   4  -9   5       59.57       50.15      4.69 o 
   5  -9   5      182.89      167.49      9.27 o 
   6  -9   5      335.08      341.99     15.73 o 
   7  -9   5      326.28      315.35     15.17 o 
   8  -9   5       96.30      104.92      7.50 o 
   9  -9   5       78.23       76.50      7.25 o 
  -8  -8   5        6.18        6.94      5.66 o 
  -7  -8   5      104.44       96.63      7.53 o 
  -6  -8   5      134.31      133.91      8.50 o 
  -5  -8   5      275.88      240.08     11.35 o 
  -4  -8   5      287.21      273.76     12.18 o 
  -3  -8   5       19.10       14.85      3.30 o 
  -2  -8   5        0.57        2.42      1.96 o 
  -1  -8   5       20.88       11.75      2.08 o 
   0  -8   5      300.80      272.06      8.37 o 
   1  -8   5     1715.39     1809.24     47.75 o 
   2  -8   5      243.77      259.55      7.98 o 
   3  -8   5     1832.26     1692.59     44.72 o 
   4  -8   5      504.87      444.04     19.13 o 
   5  -8   5      402.08      397.26     17.46 o 
   6  -8   5      625.37      649.53     27.16 o 
   7  -8   5      677.41      711.70     23.91 o 
   8  -8   5      256.86      267.14     11.24 o 
   9  -8   5       10.00       24.12      9.75 o 
  10  -8   5       32.93       41.75     12.43 o 
  11  -8   5      106.14       80.18     16.42 o 
  12  -8   5       59.06       54.04     18.74 o 
  -8  -7   5        0.13       -1.70      4.58 o 
  -7  -7   5       16.24       17.46      4.69 o 
  -6  -7   5      100.12       83.13      6.32 o 
  -5  -7   5       58.66       55.64      4.75 o 
  -4  -7   5        2.21        1.98      2.78 o 
  -3  -7   5       50.56       44.48      2.74 o 
  -2  -7   5     1430.67     1319.56     35.16 o 
  -1  -7   5     1712.32     1693.96     44.75 o 
   0  -7   5      701.67      770.10     20.97 o 
   1  -7   5     1380.34     1454.15     38.52 o 
   2  -7   5      912.05      911.95     24.52 o 
   3  -7   5      264.41      288.87     13.02 o 
   4  -7   5       42.77       56.17      3.90 o 
   5  -7   5      431.57      375.15     13.34 o 
   6  -7   5     1238.64     1202.79     38.99 o 
   7  -7   5       27.06       31.60      3.93 o 
   8  -7   5       83.06       92.19     11.35 o 
   9  -7   5      282.69      312.35     24.23 o 
  10  -7   5       32.50       27.77     13.22 o 
  11  -7   5       17.52       17.32     15.27 o 
  -9  -6   5      244.44      234.72     12.57 o 
  -8  -6   5       88.28       73.72      6.46 o 
  -7  -6   5        2.42        2.88      3.64 o 
  -6  -6   5       41.08       35.82      4.23 o 
  -5  -6   5       23.20       11.00      2.98 o 
  -4  -6   5      124.60      119.51      6.49 o 
  -3  -6   5      237.31      229.72      7.18 o 
  -2  -6   5      209.40      232.81     10.74 o 
  -1  -6   5     1259.19     1361.05     36.07 o 
   0  -6   5     6040.37     6037.01    156.71 o 
   1  -6   5     4572.71     4541.51    147.66 o 
   2  -6   5     3155.49     3199.19     83.38 o 
   3  -6   5       29.20       18.39      2.81 o 
   4  -6   5      225.67      215.40     10.28 o 
   5  -6   5      383.61      333.83     14.83 o 
   6  -6   5      330.69      329.50     14.75 o 
   7  -6   5       72.91       83.03      7.01 o 
   8  -6   5      418.50      384.01     15.48 o 
  11  -6   5       69.90       82.74     18.01 o 
 -10  -5   5      149.88      156.54      9.96 o 
  -9  -5   5        0.50       -1.94      4.16 o 
  -8  -5   5       98.70       87.57      6.46 o 
  -7  -5   5       21.21       17.94      3.64 o 
  -6  -5   5      304.24      291.44     12.46 o 
  -5  -5   5     1011.32      948.76     34.81 o 
  -4  -5   5      531.13      473.93     18.23 o 
  -3  -5   5       13.52        7.11      1.53 o 
  -2  -5   5      384.75      371.28     10.57 o 
  -1  -5   5        0.11        0.19      1.17 o 
   0  -5   5     1593.85     1664.43     43.79 o 
   1  -5   5      345.49      338.30      9.61 o 
   2  -5   5      611.88      640.03     25.95 o 
   3  -5   5     1961.71     1846.15     72.25 o 
   4  -5   5      785.82      712.85     28.90 o 
   5  -5   5     2488.64     2438.17     95.15 o 
   6  -5   5     1493.47     1533.08     60.54 o 
   7  -5   5      354.75      367.99     14.86 o 
   8  -5   5        5.60        6.21      3.26 o 
   9  -5   5       13.32       12.67      3.82 o 
 -11  -4   5       37.01       45.29      6.80 o 
 -10  -4   5      280.18      266.59     13.23 o 
  -9  -4   5      178.94      180.32      9.65 o 
  -8  -4   5      195.61      179.08      9.16 o 
  -7  -4   5      170.02      145.79      7.67 o 
  -6  -4   5     1001.20      891.09     27.40 o 
  -5  -4   5      641.72      604.17     14.83 o 
  -4  -4   5       37.48       29.32      2.79 o 
  -3  -4   5       22.97       33.59      2.41 o 
  -2  -4   5     1309.93     1303.01     34.42 o 
  -1  -4   5       28.11       19.68      1.49 o 
   0  -4   5      181.67      215.59      6.41 o 
   1  -4   5     1440.33     1538.00     60.24 o 
   2  -4   5     1948.50     2079.94     81.08 o 
   3  -4   5      358.66      413.85     17.29 o 
   4  -4   5       73.35       77.99      5.10 o 
   5  -4   5      464.96      429.62     18.09 o 
   6  -4   5      482.30      539.74     20.69 o 
   7  -4   5       23.18       26.00      3.64 o 
   8  -4   5      102.86      104.44      6.49 o 
   9  -4   5      165.32      149.15      8.68 o 
 -12  -3   5       72.07       61.92      7.81 o 
 -11  -3   5      194.43      200.45     11.32 o 
 -10  -3   5      152.74      147.38      8.99 o 
  -9  -3   5      611.61      533.86     17.78 o 
  -8  -3   5      250.00      247.17      9.27 o 
  -7  -3   5      991.39      893.56     27.25 o 
  -6  -3   5      770.12      754.62     23.27 o 
  -5  -3   5      582.56      634.35     15.42 o 
  -4  -3   5       10.99       12.32      1.37 o 
  -3  -3   5     2218.50     2180.60     51.33 o 
  -2  -3   5        9.66       10.06      1.99 o 
  -1  -3   5       82.57       64.96      3.66 o 
   0  -3   5     6562.98     6961.97    180.03 o 
   1  -3   5     6430.37     6682.52    257.80 o 
   2  -3   5      948.57      920.00     36.52 o 
   4  -3   5      663.34      673.34     19.62 o 
   5  -3   5       33.95       32.74      2.08 o 
   6  -3   5      543.62      615.39     23.44 o 
   7  -3   5      464.55      467.84     18.64 o 
   8  -3   5      151.83      138.49      8.09 o 
   9  -3   5      109.57      109.71      7.29 o 
  10  -3   5      215.06      211.67     11.39 o 
 -12  -2   5        1.92        3.61      5.38 o 
 -11  -2   5       24.42       25.20      4.55 o 
 -10  -2   5      191.62      198.57      8.56 o 
  -9  -2   5        4.15        2.36      2.72 o 
  -8  -2   5      149.90      129.33      5.96 o 
  -7  -2   5     1193.78     1187.54     35.60 o 
  -6  -2   5      613.30      589.85     14.51 o 
  -5  -2   5      631.47      611.94     14.83 o 
  -4  -2   5      711.53      630.54     20.18 o 
  -3  -2   5      376.27      315.77      7.94 o 
  -2  -2   5      714.39      735.40     16.44 o 
  -1  -2   5      334.44      385.06      8.89 o 
   0  -2   5        5.99       17.23      2.20 o 
   1  -2   5     7016.48     6604.29    184.16 o 
   2  -2   5     1621.54     1455.81     41.15 o 
   3  -2   5     1249.86     1210.78     34.44 o 
   4  -2   5     1239.08     1259.38     49.52 o 
   5  -2   5     1571.62     1656.86     59.47 o 
   6  -2   5      205.67      218.13     10.14 o 
   7  -2   5       26.34       22.87      3.82 o 
   8  -2   5        6.08        4.89      3.82 o 
   9  -2   5        0.50        0.42      4.20 o 
  10  -2   5        0.98        2.81      5.24 o 
 -13  -1   5       30.90       20.79     12.60 o 
 -12  -1   5      165.42      169.81     15.58 o 
 -11  -1   5       78.99      101.02      6.10 o 
 -10  -1   5     1154.52     1115.85     34.35 o 
  -9  -1   5      264.95      212.34      8.30 o 
  -8  -1   5       28.88       29.13      4.48 o 
  -7  -1   5       71.49       62.09      3.49 o 
  -6  -1   5      669.89      671.68     16.24 o 
  -5  -1   5        3.44        7.64      1.21 o 
  -4  -1   5      860.73      884.13     21.04 o 
  -3  -1   5     1201.44     1046.83     24.70 o 
  -2  -1   5     7187.55     7153.77    185.30 o 
  -1  -1   5    20028.86    19666.88    760.10 o 
   0  -1   5       34.76       30.93      2.50 o 
   1  -1   5     2877.34     2800.80    108.53 o 
   2  -1   5     1145.25     1219.08     47.86 o 
   3  -1   5      675.94      742.90     29.70 o 
   4  -1   5      272.19      290.60      8.68 o 
   5  -1   5      246.20      251.43     11.04 o 
   6  -1   5      291.75      304.45     13.09 o 
   7  -1   5       34.01       38.32      4.65 o 
   8  -1   5       96.78       91.67      6.80 o 
   9  -1   5      157.49      150.43      9.48 o 
  10  -1   5      118.37      134.53      9.86 o 
 -12   0   5      148.47      145.68     14.96 o 
 -11   0   5      391.25      353.63     12.74 o 
 -10   0   5      325.26      318.46     11.27 o 
  -9   0   5      173.93      147.45      6.38 o 
  -8   0   5       46.78       51.69      3.27 o 
  -7   0   5        3.43        1.14      1.29 o 
  -6   0   5     4732.65     5171.78    119.59 o 
  -5   0   5      491.52      528.88     12.85 o 
  -4   0   5      182.44      171.46      4.62 o 
  -3   0   5       71.94       48.46      1.93 o 
  -2   0   5      884.13      886.79     34.94 o 
  -1   0   5     2117.04     2001.03     77.75 o 
   0   0   5     5488.91     5953.19    229.67 o 
   1   0   5     3085.09     3325.31    128.75 o 
   2   0   5      532.62      509.54     20.73 o 
   3   0   5     2066.48     2040.26     53.62 o 
   4   0   5       35.58       36.72      3.61 o 
   5   0   5      195.50      182.31      8.85 o 
   6   0   5      382.45      378.83     15.80 o 
   7   0   5        3.10        1.60      3.57 o 
   8   0   5      181.43      168.00      9.96 o 
   9   0   5       30.91       23.32      6.04 o 
 -13   1   5       19.08       24.82     10.97 o 
 -12   1   5       26.14       27.45      9.65 o 
 -11   1   5        5.49        6.21      7.53 o 
 -10   1   5      259.89      241.48      9.01 o 
  -9   1   5       26.31       29.02      2.86 o 
  -8   1   5      940.39      877.99     21.07 o 
  -7   1   5      349.47      314.50      8.12 o 
  -6   1   5     1641.57     1744.46     40.81 o 
  -5   1   5      806.32      764.26     18.24 o 
  -4   1   5      472.85      393.04      9.56 o 
  -3   1   5       27.38       26.55      2.33 o 
  -2   1   5      334.68      262.64     11.15 o 
  -1   1   5       18.35       13.61      2.01 o 
   0   1   5      460.77      505.90     20.46 o 
   1   1   5       68.91       99.05      3.67 o 
   2   1   5      234.76      252.21      7.56 o 
   3   1   5     1195.41     1243.59     32.91 o 
   4   1   5     1818.09     1754.20     62.92 o 
   5   1   5     3513.53     3478.29    123.17 o 
   6   1   5      180.70      160.05      8.75 o 
   7   1   5      131.50      106.28      7.43 o 
   8   1   5       78.67       61.95      6.80 o 
 -13   2   5       42.81       24.50     10.45 o 
 -12   2   5      172.08      131.45     13.50 o 
 -11   2   5        8.83       21.66      7.95 o 
 -10   2   5     1091.46     1021.74     30.91 o 
  -9   2   5       71.61       61.38      3.61 o 
  -8   2   5       12.92       17.04      2.04 o 
  -7   2   5        0.16        5.19      1.32 o 
  -6   2   5     2752.86     2630.35     61.42 o 
  -5   2   5       24.92       35.54      1.58 o 
  -4   2   5     1016.65      966.07     48.16 o 
  -3   2   5     1349.63     1165.24     45.71 o 
  -2   2   5      608.35      649.29     25.99 o 
  -1   2   5       56.56       51.16      3.37 o 
   0   2   5       44.20       27.50      3.57 o 
   1   2   5     2013.84     2104.14     55.12 o 
   2   2   5      328.85      339.93     11.60 o 
   3   2   5       11.42       12.81      2.64 o 
   4   2   5      215.58      176.90      8.64 o 
   5   2   5      455.40      465.33     18.78 o 
   6   2   5        6.31        2.46      3.61 o 
   7   2   5        1.83        7.84      4.62 o 
   8   2   5       52.42       49.81      7.25 o 
 -14   3   5       87.58       62.54     13.71 o 
 -13   3   5      513.87      441.96     29.30 o 
 -12   3   5      341.65      291.54     21.14 o 
 -11   3   5      875.21      825.61     46.99 o 
 -10   3   5      698.38      674.58     38.86 o 
  -9   3   5      547.61      542.22     18.20 o 
  -8   3   5      906.64      907.34     21.77 o 
  -7   3   5     1104.27      964.74     23.03 o 
  -6   3   5     4717.42     4625.34    106.91 o 
  -5   3   5      195.11      214.74      7.78 o 
  -4   3   5        6.44        5.07      1.91 o 
  -3   3   5      108.23      104.34      5.55 o 
  -2   3   5     1268.08     1190.72     46.83 o 
  -1   3   5     1560.68     1516.57     39.92 o 
   0   3   5     5357.80     5490.37    142.33 o 
   1   3   5     1726.13     1614.76     42.45 o 
   2   3   5      205.73      164.82      7.74 o 
   3   3   5     1321.44     1151.67     42.04 o 
   4   3   5       90.19       66.50      5.00 o 
   6   3   5      187.33      181.78     10.24 o 
   7   3   5        0.24        4.96      5.17 o 
 -14   4   5       10.54       17.77     11.56 o 
 -13   4   5       11.40        8.95      9.93 o 
 -12   4   5      111.14       98.44     12.18 o 
 -11   4   5      121.22      106.56     11.84 o 
 -10   4   5        0.28        4.96      6.91 o 
  -9   4   5      187.82      206.56      9.27 o 
  -8   4   5     1043.37      958.42     39.78 o 
  -7   4   5      467.30      498.32     14.10 o 
  -6   4   5     1105.07     1067.69     33.95 o 
  -5   4   5       19.71       28.78      2.53 o 
  -4   4   5      355.97      357.86     15.17 o 
  -3   4   5     1682.35     1742.53     45.64 o 
  -2   4   5      523.48      459.44     15.45 o 
  -1   4   5      692.17      735.86     19.90 o 
   0   4   5      248.20      270.13      8.09 o 
   1   4   5        2.99        4.41      1.68 o 
   2   4   5       57.63       48.66      4.06 o 
   3   4   5       23.47       20.72      3.37 o 
   4   4   5      661.19      580.71     22.85 o 
   5   4   5     1160.11     1141.59     42.76 o 
   6   4   5       73.24       69.59      6.80 o 
 -14   5   5      402.08      300.70     23.29 o 
 -13   5   5      430.95      385.67     26.35 o 
 -12   5   5      211.54      177.41     16.66 o 
 -11   5   5      436.96      451.97     28.54 o 
 -10   5   5      920.34      990.81     32.23 o 
  -9   5   5      121.74      120.33     11.78 o 
  -8   5   5      147.17      150.25      6.65 o 
  -7   5   5      166.16      151.13      7.79 o 
  -6   5   5      829.91      912.92     67.12 o 
  -5   5   5      783.32      924.39     37.00 o 
  -4   5   5       27.57       17.75      1.55 o 
  -3   5   5     2793.26     3011.35     78.40 o 
  -2   5   5      530.38      523.61     14.48 o 
  -1   5   5     1666.36     1598.01     42.21 o 
   0   5   5     1046.46      978.36     26.34 o 
   1   5   5      183.50      145.51      7.36 o 
   2   5   5       84.39       75.46      5.28 o 
   3   5   5        2.48        1.94      3.30 o 
   4   5   5       37.95       42.00      5.28 o 
   5   5   5        1.53       -1.39      4.55 o 
 -15   6   5       41.94       48.97     13.92 o 
 -14   6   5        1.16        3.75     10.97 o 
 -13   6   5      184.52      207.92     18.85 o 
 -12   6   5      394.82      532.07     33.15 o 
 -11   6   5     3534.61     3938.45    246.07 o 
 -10   6   5        4.81        6.17      5.10 o 
  -9   6   5       11.40       17.82      3.09 o 
  -8   6   5      478.35      536.24     18.32 o 
  -7   6   5       10.87       26.26      3.05 o 
  -6   6   5      973.51     1049.03     81.87 o 
  -5   6   5      570.67      712.44     24.33 o 
  -4   6   5      130.60      157.68      5.26 o 
  -3   6   5        0.84       -0.19      1.52 o 
  -2   6   5       35.94       38.27      2.51 o 
  -1   6   5       24.44       24.35      3.18 o 
   0   6   5      997.15     1003.84     27.21 o 
   1   6   5      655.19      662.58     25.31 o 
   2   6   5       18.08       21.41      4.03 o 
   3   6   5      117.63      101.25      7.15 o 
   4   6   5       87.05       79.27      6.94 o 
   5   6   5      222.50      217.29     12.39 o 
 -15   7   5      166.63      161.82     18.22 o 
 -14   7   5       47.82       60.91     13.15 o 
 -13   7   5      194.61      245.20     20.90 o 
 -12   7   5        7.38        7.36      9.93 o 
 -11   7   5       67.55       96.38      7.29 o 
 -10   7   5       72.01       84.68      7.57 o 
  -9   7   5      475.14      603.10     20.58 o 
  -8   7   5     1088.28     1134.12     47.86 o 
  -7   7   5     1361.22     1684.51     64.68 o 
  -6   7   5      468.69      487.13     20.97 o 
  -5   7   5      236.32      243.55      8.94 o 
  -4   7   5     1004.57     1082.69     29.04 o 
  -3   7   5       29.28       47.32      2.93 o 
  -2   7   5        7.91        8.97      2.17 o 
  -1   7   5       92.66      101.40      4.73 o 
   0   7   5        1.49       11.97      3.51 o 
   1   7   5        5.31        1.28      3.51 o 
   2   7   5      189.59      152.55      9.02 o 
   3   7   5      107.87      121.41      8.33 o 
   4   7   5      371.24      357.70     16.70 o 
 -15   8   5       28.40       17.46     13.43 o 
 -14   8   5      223.08      306.26     25.20 o 
 -13   8   5      131.63      181.32     17.84 o 
 -12   8   5      597.15      857.20     29.04 o 
 -11   8   5      112.83      170.50      8.65 o 
 -10   8   5      465.02      613.95     21.27 o 
  -9   8   5      530.19      598.71     20.72 o 
  -8   8   5       60.47       75.30     12.32 o 
  -7   8   5      128.62      154.98      9.37 o 
  -6   8   5        1.79       -3.57      3.57 o 
  -5   8   5      162.57      182.79     10.21 o 
  -4   8   5      621.98      690.44     27.82 o 
  -3   8   5      302.74      327.72     10.15 o 
  -2   8   5       20.60       22.54      2.89 o 
  -1   8   5      280.93      318.79     10.22 o 
   0   8   5      390.46      404.69     17.08 o 
   1   8   5      103.89       89.41      6.98 o 
   2   8   5       53.99       50.85      6.18 o 
   3   8   5       99.06       94.34      8.12 o 
 -15   9   5        2.39        5.48     14.06 o 
 -14   9   5        4.13        0.73     12.56 o 
 -13   9   5        5.29       -2.36     10.90 o 
 -12   9   5      420.42      646.74     33.94 o 
 -11   9   5     1297.74     1708.07     80.69 o 
 -10   9   5      369.97      430.92     16.02 o 
  -9   9   5     1044.28     1176.58     38.63 o 
  -8   9   5      575.01      655.50     22.65 o 
  -7   9   5      122.48      138.63      9.41 o 
  -6   9   5      647.22      724.38     30.80 o 
  -5   9   5       31.00       28.88      5.21 o 
  -4   9   5       61.18       60.91      6.14 o 
  -3   9   5       60.91       75.09     12.89 o 
  -2   9   5      730.70      809.35     22.73 o 
  -1   9   5       41.83       40.26      5.38 o 
   0   9   5      272.41      270.73     13.26 o 
   1   9   5      452.27      441.49     19.23 o 
   2   9   5       52.71       52.03      6.94 o 
 -15  10   5       22.56       23.77     14.72 o 
 -14  10   5        2.11       -2.74     12.29 o 
 -13  10   5       75.40      118.82     17.72 o 
 -12  10   5        9.31        8.16      5.22 o 
 -11  10   5      227.82      234.15     14.02 o 
 -10  10   5       33.97       28.84      4.88 o 
  -9  10   5      152.92      181.34      9.12 o 
  -8  10   5      195.37      213.48     12.32 o 
  -7  10   5      266.14      334.75     16.66 o 
  -6  10   5       29.52       32.35      5.83 o 
  -5  10   5       55.42       67.13      6.77 o 
  -4  10   5     1206.12     1330.13     54.02 o 
  -3  10   5      290.44      287.01     14.72 o 
  -2  10   5        2.85        7.29      4.62 o 
  -1  10   5       10.47       15.10      5.28 o 
   0  10   5        2.30       -1.98      5.17 o 
   1  10   5       18.74       21.45      6.42 o 
 -15  11   5       61.55       82.19     16.45 o 
 -14  11   5      267.15      337.61     26.49 o 
 -13  11   5      149.57      210.87     11.31 o 
 -12  11   5      522.77      581.17     69.09 o 
 -11  11   5       23.08       21.39      5.18 o 
 -10  11   5        2.88        4.51      4.65 o 
  -9  11   5      119.82      117.98      9.23 o 
  -8  11   5        4.34       11.63      5.76 o 
  -7  11   5        1.52        5.76      5.59 o 
  -6  11   5      131.05      139.57      9.96 o 
  -5  11   5       54.08       64.63      7.88 o 
  -4  11   5      143.84      157.93     10.86 o 
  -3  11   5      293.92      292.81     15.34 o 
  -1  11   5      264.72      266.76     14.30 o 
   0  11   5       48.75       56.82      7.81 o 
 -14  12   5       10.97       14.45      6.60 o 
 -13  12   5       35.84       34.05      6.32 o 
 -12  12   5      146.16      152.18      9.01 o 
 -11  12   5      529.91      538.23     22.36 o 
 -10  12   5      192.65      218.33     13.54 o 
  -9  12   5      125.93      139.84     10.45 o 
  -8  12   5       95.10      130.16     10.03 o 
  -7  12   5       83.66      106.90      9.34 o 
  -6  12   5       86.41       84.90      8.47 o 
  -5  12   5       33.44       35.19      6.94 o 
  -4  12   5       45.48       39.50      7.43 o 
 -14  13   5       24.54       22.89      6.81 o 
 -13  13   5        0.39        0.94      6.04 o 
 -12  13   5       15.57       16.64      6.13 o 
 -11  13   5       27.41       34.92      7.36 o 
 -10  13   5      155.15      157.62     11.59 o 
  -9  13   5      207.46      209.73     13.78 o 
  -8  13   5      220.40      222.78     14.37 o 
  -7  13   5      223.04      269.64     15.90 o 
  -6  13   5       72.83       86.18      9.13 o 
  -5  13   5       25.31       25.58      7.70 o 
 -14  14   5      169.22      216.10     21.69 o 
 -13  14   5       81.20       80.54     11.07 o 
 -12  14   5      346.54      337.83     18.85 o 
 -11  14   5       75.05       70.28      9.20 o 
 -10  14   5       46.07       57.48      8.85 o 
  -9  14   5       68.74       88.37      9.79 o 
  -8  14   5        4.57        3.64      7.32 o 
  -7  14   5        8.97       14.85      7.64 o 
  -6  14   5        1.68        5.93      7.88 o 
  -5  14   5       72.03       67.51      8.85 o 
 -10  15   5      202.37      188.13     13.92 o 
  -9  15   5       74.94       84.83     10.52 o 
  -8  15   5       65.56       70.66     10.00 o 
  -7  15   5       39.76       28.04      9.41 o 
  -6  15   5       21.47       24.33      8.43 o 
   2 -16   6      100.82      106.10     11.52 o 
   3 -16   6       40.71       62.20      9.16 o 
   2 -15   6       16.76       20.37      7.46 o 
   3 -15   6      134.69      147.62     10.93 o 
   4 -15   6       31.23       41.58      7.18 o 
   5 -15   6       75.07       81.46      8.26 o 
   6 -15   6      155.81      150.57     10.52 o 
   7 -15   6      209.96      180.22     11.98 o 
   8 -15   6        7.24        7.01      6.18 o 
  -1 -14   6       30.33       32.76      6.18 o 
   0 -14   6       63.92       53.28      6.42 o 
   1 -14   6      196.09      223.22     14.30 o 
   2 -14   6       36.98       48.80      7.74 o 
   3 -14   6        2.68        4.86      5.59 o 
   4 -14   6       82.98       76.01      7.64 o 
   5 -14   6       32.24       31.20      6.14 o 
   6 -14   6       12.07        9.51      5.34 o 
   7 -14   6        1.99        2.95      5.31 o 
   8 -14   6       21.39       19.89      6.14 o 
   9 -14   6       58.13       53.52      7.57 o 
  10 -14   6      107.40      107.11      9.72 o 
  -2 -13   6      128.26      117.70      8.50 o 
  -1 -13   6      194.32      196.46     10.90 o 
   0 -13   6       84.65       94.54      6.68 o 
   1 -13   6      108.63      108.56      5.70 o 
   2 -13   6      514.70      497.21     22.67 o 
   3 -13   6        3.26        6.87      4.96 o 
   4 -13   6       15.32        8.78      4.93 o 
   5 -13   6      175.29      138.43      9.48 o 
   6 -13   6        8.24        8.12      4.96 o 
   7 -13   6       68.52       61.36      6.84 o 
   8 -13   6       22.88       30.82      6.11 o 
   9 -13   6       63.07       60.18      7.57 o 
  10 -13   6       72.82       65.04      8.26 o 
  -4 -12   6        2.28        4.37      5.24 o 
  -3 -12   6       57.00       54.01      6.14 o 
  -2 -12   6       29.45       14.68      4.69 o 
  -1 -12   6      111.41       98.85      7.12 o 
   0 -12   6       11.55       14.89      3.27 o 
   1 -12   6       77.77       85.29      4.78 o 
   2 -12   6      351.34      392.67     33.86 o 
   3 -12   6        5.76        5.68      2.78 o 
   4 -12   6       15.29       16.69      4.65 o 
   5 -12   6       86.55       73.03      6.53 o 
   6 -12   6      130.05      128.56      8.89 o 
   7 -12   6      105.65      114.54      8.30 o 
   8 -12   6        6.50        4.27      5.03 o 
   9 -12   6       19.46       10.97      6.35 o 
  10 -12   6       38.22       33.46      7.64 o 
  -5 -11   6        3.96        2.50      5.10 o 
  -4 -11   6       46.92       44.43      6.00 o 
  -3 -11   6      211.12      184.21     10.03 o 
  -2 -11   6      420.42      410.28     17.22 o 
  -1 -11   6      274.68      280.05     26.82 o 
   0 -11   6      680.74      727.02     20.65 o 
   1 -11   6      719.59      701.20     19.92 o 
   2 -11   6       90.93       98.84      4.68 o 
   3 -11   6       11.06       13.81      5.97 o 
   4 -11   6       42.42       40.87      3.14 o 
   5 -11   6      355.51      320.91     15.31 o 
   6 -11   6      333.98      300.60     14.75 o 
   7 -11   6       40.08       43.66      5.62 o 
   8 -11   6      138.85      130.47      9.02 o 
   9 -11   6       81.13       84.20      8.30 o 
  -6 -10   6       87.61       92.01      7.91 o 
  -5 -10   6        5.52        3.05      4.48 o 
  -4 -10   6       71.75       53.28      5.69 o 
  -3 -10   6      146.60      130.37      7.84 o 
  -2 -10   6       16.27       19.49      3.47 o 
  -1 -10   6        8.20       10.62      4.88 o 
   0 -10   6      193.99      195.02     15.90 o 
   1 -10   6      908.25      955.86     26.19 o 
   2 -10   6      669.15      684.76     19.14 o 
   3 -10   6        8.05       12.53      2.29 o 
   4 -10   6      519.04      457.94     20.14 o 
   5 -10   6      905.43      832.72     34.45 o 
   6 -10   6        1.35        4.51      3.96 o 
   7 -10   6      189.32      162.93     10.38 o 
   8 -10   6      310.20      318.57     15.86 o 
   9 -10   6       45.56       44.95      6.49 o 
  -7  -9   6       72.08       76.22      7.22 o 
  -6  -9   6      392.93      391.31     17.22 o 
  -5  -9   6      189.37      182.89      9.82 o 
  -4  -9   6       67.40       55.32      5.14 o 
  -3  -9   6        1.48        4.03      3.16 o 
  -2  -9   6        0.96        0.56      2.22 o 
  -1  -9   6      860.35      849.42     36.78 o 
   0  -9   6       25.77       21.07      2.49 o 
   1  -9   6      325.32      309.76      9.56 o 
   2  -9   6      204.61      194.65      6.64 o 
   3  -9   6      411.75      432.26     12.55 o 
   4  -9   6      486.52      454.05     19.83 o 
   5  -9   6       22.42       20.13      4.03 o 
   6  -9   6      318.58      299.97     14.41 o 
   7  -9   6      169.62      174.14     10.55 o 
   8  -9   6      154.34      122.67      8.71 o 
  -8  -8   6       13.54       17.08      5.62 o 
  -7  -8   6       28.89       24.05      5.24 o 
  -6  -8   6      113.24      100.93      7.08 o 
  -5  -8   6        0.58        4.55      3.33 o 
  -4  -8   6      523.91      515.29     20.31 o 
  -3  -8   6      359.55      307.93     11.04 o 
  -2  -8   6      354.87      379.55     11.29 o 
  -1  -8   6      200.45      214.81      7.14 o 
   0  -8   6      897.33      893.80     24.36 o 
   1  -8   6     1559.27     1452.57     38.68 o 
   2  -8   6      112.66      132.66      4.97 o 
   3  -8   6        1.80        3.09      2.95 o 
   4  -8   6       45.10       51.37      4.69 o 
   5  -8   6        0.48       -1.77      3.23 o 
   6  -8   6       66.18       77.50      6.04 o 
   7  -8   6        4.34        8.64      4.48 o 
   8  -8   6      212.98      221.43     12.39 o 
  10  -8   6       39.91       37.28     14.72 o 
  11  -8   6       29.16       34.57     17.08 o 
  -9  -7   6        1.11        1.70      5.17 o 
  -8  -7   6        0.99       -1.11      4.30 o 
  -7  -7   6      398.06      362.85     15.80 o 
  -6  -7   6      144.70      126.52      7.74 o 
  -5  -7   6        0.38       -1.67      2.88 o 
  -4  -7   6      109.56       97.01      6.04 o 
  -3  -7   6     1268.71     1296.39     34.56 o 
  -2  -7   6      299.56      273.65      8.44 o 
  -1  -7   6      590.35      535.94     15.07 o 
   0  -7   6     2041.41     2169.02     57.08 o 
   1  -7   6      819.54      743.97     20.32 o 
   2  -7   6      544.98      499.41     17.45 o 
   3  -7   6       58.19       67.96      4.96 o 
   4  -7   6      704.09      732.48     30.11 o 
   5  -7   6      654.96      645.36     26.88 o 
   6  -7   6        3.45        5.45      3.54 o 
   7  -7   6      353.74      366.15     16.98 o 
  10  -7   6       78.54       85.24     17.53 o 
  11  -7   6       57.21       64.76     19.82 o 
 -10  -6   6       16.00       14.37      5.80 o 
  -9  -6   6       14.72        7.88      4.65 o 
  -8  -6   6       44.13       25.75      4.75 o 
  -7  -6   6       74.30       86.70      6.21 o 
  -6  -6   6        3.25        2.78      2.98 o 
  -5  -6   6      655.55      569.95     21.95 o 
  -4  -6   6      258.15      248.66     10.73 o 
  -3  -6   6      719.68      721.92     19.79 o 
  -2  -6   6     1549.05     1555.67     41.15 o 
  -1  -6   6     1674.54     1757.84     46.34 o 
   0  -6   6      295.23      308.13     11.11 o 
   1  -6   6       32.36       28.27      2.66 o 
   2  -6   6       27.36       45.12      3.89 o 
   3  -6   6     1040.16     1054.58     42.18 o 
   4  -6   6     1137.19     1094.53     43.81 o 
   5  -6   6      247.20      220.05     11.00 o 
   6  -6   6      274.09      291.60     13.78 o 
   7  -6   6       33.50       34.19      3.85 o 
   8  -6   6        1.20        2.95      3.30 o 
 -10  -5   6       53.76       52.41      6.32 o 
  -9  -5   6       27.46       25.16      4.79 o 
  -8  -5   6      483.55      450.75     18.40 o 
  -7  -5   6        2.33       -1.74      2.92 o 
  -6  -5   6      481.20      407.17     16.39 o 
  -5  -5   6       10.87        7.83      1.97 o 
  -4  -5   6      441.17      408.20      9.80 o 
  -3  -5   6      986.93      926.80     24.90 o 
  -2  -5   6     4318.99     4668.75    121.37 o 
  -1  -5   6     2477.96     2484.24     65.06 o 
   0  -5   6      845.78      764.83     20.68 o 
   1  -5   6     1334.96     1319.16     52.07 o 
   2  -5   6       92.68       74.59      5.14 o 
   3  -5   6       99.09      109.16      6.35 o 
   4  -5   6        3.36        6.49      2.74 o 
   5  -5   6      408.76      420.94     18.12 o 
   7  -5   6       73.07       80.28      5.55 o 
   8  -5   6      327.25      336.70     14.48 o 
   9  -5   6       41.66       33.08      4.72 o 
 -11  -4   6        5.27        2.15      5.00 o 
 -10  -4   6      153.30      147.83      9.16 o 
  -9  -4   6        1.40       -0.94      3.51 o 
  -8  -4   6       14.30        9.37      3.40 o 
  -7  -4   6     1632.73     1513.28     54.63 o 
  -6  -4   6      534.25      526.34     20.28 o 
  -5  -4   6       23.28       24.66      2.17 o 
  -4  -4   6      283.60      236.96      6.10 o 
  -3  -4   6      103.39      100.40      3.30 o 
  -2  -4   6      147.56      173.48      4.65 o 
  -1  -4   6     1482.02     1522.46     40.15 o 
   0  -4   6     2728.80     2895.17     75.55 o 
   1  -4   6       29.42       40.71      3.33 o 
   2  -4   6      440.83      350.47     15.00 o 
   3  -4   6      264.78      207.92      9.76 o 
   4  -4   6     1837.11     1767.63     72.63 o 
   5  -4   6     1582.68     1629.68     46.40 o 
   6  -4   6      172.64      193.86      9.30 o 
   7  -4   6      263.23      288.05     12.67 o 
   8  -4   6      114.36      101.18      6.70 o 
   9  -4   6        1.51        0.76      4.10 o 
 -12  -3   6       94.07      103.22      8.43 o 
 -11  -3   6        7.18        4.27      4.62 o 
 -10  -3   6       78.56       72.12      6.04 o 
  -9  -3   6       59.94       60.43      5.10 o 
  -8  -3   6      211.17      204.13      9.75 o 
  -7  -3   6      360.55      349.13     11.86 o 
  -6  -3   6      570.45      531.38     13.29 o 
  -5  -3   6     1043.43     1042.25     24.81 o 
  -4  -3   6     1760.15     1980.31     46.67 o 
  -3  -3   6      284.60      296.05      6.57 o 
  -2  -3   6      920.26      920.31     20.60 o 
  -1  -3   6      703.22      722.03     16.26 o 
   0  -3   6        1.16       -0.75      1.29 o 
   1  -3   6        6.54        4.39      2.01 o 
   2  -3   6       10.59       18.72      1.91 o 
   3  -3   6     1162.10     1092.91     31.29 o 
   4  -3   6      758.01      724.09     21.18 o 
   5  -3   6      139.44      156.77      5.77 o 
   6  -3   6       13.50       11.77      3.30 o 
   7  -3   6        1.99        3.61      3.44 o 
   8  -3   6       11.65        9.27      4.06 o 
   9  -3   6       38.93       29.95      5.21 o 
  10  -3   6        7.91        7.53      5.21 o 
 -12  -2   6      218.72      255.86     13.12 o 
 -11  -2   6      790.93      703.84     27.33 o 
 -10  -2   6      731.64      633.95     20.60 o 
  -9  -2   6       15.88       15.54      2.99 o 
  -8  -2   6       28.55       28.09      2.99 o 
  -7  -2   6       68.40       70.05      3.89 o 
  -6  -2   6       25.75       33.42      3.15 o 
  -5  -2   6       18.80       39.70      2.04 o 
  -4  -2   6     1262.70     1227.96     29.12 o 
  -3  -2   6     1136.40     1007.02     23.96 o 
  -2  -2   6     1522.66     1392.02     36.63 o 
  -1  -2   6     6631.72     6713.18    258.95 o 
   0  -2   6     6739.33     6430.29    179.42 o 
   1  -2   6       34.87       36.55      3.02 o 
   2  -2   6       13.67        7.50      2.46 o 
   3  -2   6      247.94      248.87     11.21 o 
   4  -2   6        4.03        4.40      1.91 o 
   5  -2   6       68.60       74.41      5.17 o 
   6  -2   6        8.12        8.92      3.37 o 
   7  -2   6      108.02      108.71      7.01 o 
   8  -2   6      171.43      182.06     10.14 o 
   9  -2   6       91.08       85.97      7.15 o 
 -13  -1   6       16.45       11.56     11.87 o 
 -12  -1   6       54.85       39.56      4.98 o 
 -11  -1   6       29.24       32.42      4.13 o 
 -10  -1   6       56.59       49.36      4.13 o 
  -9  -1   6        3.41        4.28      2.53 o 
  -8  -1   6      415.13      413.86     13.57 o 
  -7  -1   6     1201.06     1190.27     28.33 o 
  -6  -1   6      856.71      843.74     20.26 o 
  -5  -1   6      283.75      274.29      7.16 o 
  -4  -1   6       77.04       77.84      2.76 o 
  -3  -1   6     1026.06     1075.66     28.48 o 
  -2  -1   6      260.29      195.34      8.78 o 
  -1  -1   6     6697.18     6772.14    261.27 o 
   0  -1   6     9818.48    10228.29    395.85 o 
   1  -1   6       67.73      131.13      6.59 o 
   2  -1   6      203.49      157.81      7.78 o 
   3  -1   6        3.67        7.39      2.98 o 
   4  -1   6      547.93      584.26     22.36 o 
   5  -1   6      385.68      445.74     17.98 o 
   6  -1   6       18.12       16.69      3.78 o 
   7  -1   6      210.49      190.15     10.14 o 
   8  -1   6       13.63       13.57      4.79 o 
   9  -1   6       95.43       84.38      7.74 o 
 -13   0   6       40.52       29.22     11.66 o 
 -12   0   6      399.25      363.02     25.24 o 
 -11   0   6       88.63       85.06      6.61 o 
 -10   0   6      327.76      319.35     11.29 o 
  -9   0   6       24.45       27.87      8.42 o 
  -8   0   6       84.82      100.37     11.28 o 
  -7   0   6       19.70       24.50      2.18 o 
  -6   0   6      572.80      522.45     12.92 o 
  -5   0   6     3454.16     3138.51     73.16 o 
  -4   0   6       11.33        5.24      2.14 o 
  -3   0   6     9458.45     9273.75    357.31 o 
  -2   0   6     2103.13     2082.97     81.05 o 
  -1   0   6      878.49      851.03     33.78 o 
   0   0   6       55.57       57.51      4.10 o 
   1   0   6      158.74      153.67      7.60 o 
   2   0   6      101.85       89.03      5.62 o 
   3   0   6      946.58      971.42     26.25 o 
   4   0   6      872.71      898.74     33.41 o 
   5   0   6      208.48      210.04     10.03 o 
   6   0   6        7.87        8.68      3.78 o 
   7   0   6        5.51        2.43      4.06 o 
 -14   1   6       25.54       12.11     12.53 o 
 -13   1   6       53.35       61.12     12.39 o 
 -12   1   6      325.45      293.72     21.52 o 
 -11   1   6      735.68      654.92     38.34 o 
 -10   1   6      287.77      281.57     14.82 o 
  -9   1   6       68.29       71.33     19.84 o 
  -8   1   6       76.94       65.41      2.76 o 
  -7   1   6      444.35      476.37     12.15 o 
  -6   1   6       73.28       65.80      3.84 o 
  -5   1   6      276.15      286.83      7.30 o 
  -4   1   6      935.48      838.25     27.13 o 
  -3   1   6      138.91      113.90      5.83 o 
  -2   1   6     1655.50     1527.09     59.77 o 
  -1   1   6     5624.93     5768.57    222.76 o 
   0   1   6     1594.52     1750.23     68.44 o 
   1   1   6      386.50      411.83     17.26 o 
   2   1   6       46.80       33.15      2.41 o 
   3   1   6      143.06      137.77      7.19 o 
   4   1   6        1.30       -1.21      2.57 o 
   5   1   6       84.26       82.71      5.97 o 
   6   1   6       68.43       52.34      5.38 o 
   7   1   6       17.03       11.14      4.58 o 
   8   1   6       54.66       42.48      6.73 o 
 -14   2   6       10.44       15.17     11.70 o 
 -13   2   6       25.15       32.90     10.79 o 
 -12   2   6      624.89      541.90     33.19 o 
 -11   2   6      103.83      113.74     11.97 o 
 -10   2   6      188.90      185.67     14.96 o 
  -9   2   6      336.33      346.62      9.11 o 
  -8   2   6      757.59      743.47     18.02 o 
  -7   2   6      390.76      400.28     10.09 o 
  -6   2   6     2875.10     2862.10     66.65 o 
  -5   2   6      163.56      114.44      4.95 o 
  -4   2   6      222.35      204.69      9.20 o 
  -3   2   6       12.91       22.63      2.53 o 
  -2   2   6      430.17      487.59     20.00 o 
  -1   2   6      285.79      315.07     13.51 o 
   0   2   6     4066.22     4274.59    165.44 o 
   1   2   6      934.56      857.03     23.17 o 
   2   2   6      493.42      436.92     12.44 o 
   3   2   6      498.17      434.50     17.22 o 
   4   2   6      477.39      461.83     18.54 o 
   5   2   6       23.02       10.52      3.71 o 
   6   2   6       54.96       57.96      5.83 o 
   7   2   6        9.58        7.70      5.21 o 
 -14   3   6       20.75       18.74     11.42 o 
 -13   3   6      239.93      190.64     17.60 o 
 -12   3   6      181.37      172.65     16.00 o 
 -11   3   6        0.51        1.11      7.43 o 
 -10   3   6      214.51      210.22     16.25 o 
  -9   3   6       38.90       40.63      3.43 o 
  -8   3   6      354.32      355.45      9.16 o 
  -7   3   6      509.73      426.63     10.61 o 
  -6   3   6       14.44        6.61      1.90 o 
  -5   3   6      305.32      232.83      9.44 o 
  -4   3   6       13.17       23.29      2.71 o 
  -3   3   6      457.58      437.80     18.20 o 
  -2   3   6       81.31       78.27      4.96 o 
  -1   3   6     1258.67     1291.23     34.25 o 
   0   3   6      677.37      733.84     19.95 o 
   1   3   6       97.17       97.29      4.09 o 
   2   3   6      113.54      111.42      6.25 o 
   3   3   6      810.15      724.82     27.44 o 
   4   3   6      372.53      374.27     15.69 o 
   5   3   6        1.85        2.19      3.61 o 
   6   3   6       89.26       73.62      6.94 o 
 -14   4   6       49.09       42.83     12.08 o 
 -13   4   6      246.38      229.03     19.51 o 
 -12   4   6      459.35      393.60     26.04 o 
 -11   4   6     1489.64     1423.09     77.90 o 
 -10   4   6      910.80      895.81     32.77 o 
  -9   4   6       13.70       19.92      3.13 o 
  -8   4   6      220.09      205.47      8.12 o 
  -7   4   6      896.70      843.90     27.72 o 
  -6   4   6      324.05      288.95     24.10 o 
  -5   4   6      153.00      139.96      7.22 o 
  -4   4   6      932.70      923.40     36.87 o 
  -3   4   6     1602.27     1392.34     54.87 o 
  -2   4   6     2604.66     2436.47     63.80 o 
  -1   4   6     2217.73     2208.38     57.93 o 
   0   4   6     1189.47     1113.78     29.87 o 
   1   4   6      443.71      427.47     16.77 o 
   2   4   6      265.86      238.00     10.66 o 
   3   4   6       13.29       13.78      3.40 o 
   4   4   6       19.20       18.08      4.10 o 
   5   4   6        8.51        6.52      4.51 o 
 -15   5   6       10.45       13.50     12.88 o 
 -14   5   6       28.68       24.88     11.70 o 
 -13   5   6       48.69       45.92     11.38 o 
 -12   5   6      198.56      177.34     16.77 o 
 -11   5   6       30.34       47.55      9.96 o 
 -10   5   6       70.92       90.08      5.27 o 
  -9   5   6      220.09      213.92     10.33 o 
  -8   5   6      169.92      156.29      6.83 o 
  -7   5   6      368.70      349.95     24.79 o 
  -6   5   6     2373.97     2257.58     71.04 o 
  -5   5   6        7.11        3.92      2.57 o 
  -4   5   6        6.16        4.62      1.34 o 
  -3   5   6       17.85       24.16      1.98 o 
  -2   5   6       48.97       43.10      2.58 o 
  -1   5   6      150.28      152.46      5.38 o 
   0   5   6      213.08      203.81      6.71 o 
   1   5   6       25.69       20.44      3.30 o 
   2   5   6      517.17      464.10     18.51 o 
   3   5   6      368.25      313.83     13.92 o 
   4   5   6      218.48      210.07     11.14 o 
   5   5   6       59.58       58.79      6.53 o 
 -15   6   6       84.88       71.74     15.03 o 
 -14   6   6      113.27      108.08     15.24 o 
 -13   6   6      508.40      480.89     31.39 o 
 -12   6   6      467.04      509.36     32.43 o 
 -11   6   6        1.81        1.89      4.43 o 
 -10   6   6        3.98        6.12      3.15 o 
  -9   6   6       63.46       60.71      4.31 o 
  -8   6   6      354.85      352.34     12.83 o 
  -7   6   6      336.68      328.19     12.13 o 
  -6   6   6       67.08       72.58      5.17 o 
  -5   6   6      259.38      247.35      7.52 o 
  -4   6   6     1679.42     1776.41     46.76 o 
  -3   6   6     1286.21     1227.08     32.66 o 
  -2   6   6      127.03      112.15      4.49 o 
  -1   6   6       50.28       56.84      3.22 o 
   0   6   6      519.84      476.13     18.68 o 
   1   6   6       59.38       47.58      4.58 o 
   2   6   6       10.79        9.54      3.78 o 
   3   6   6      300.53      239.45     11.94 o 
   4   6   6      234.34      236.80     12.57 o 
 -15   7   6       61.87       53.52     14.58 o 
 -14   7   6      192.34      229.02     21.87 o 
 -13   7   6      249.13      304.53     23.81 o 
 -12   7   6      543.77      611.93     29.20 o 
 -11   7   6      237.13      302.72     12.21 o 
 -10   7   6       21.99       18.86      3.83 o 
  -9   7   6       87.04      100.86      6.86 o 
  -8   7   6      277.23      282.87     20.78 o 
  -7   7   6      469.90      470.52     20.42 o 
  -6   7   6      209.50      213.24     10.87 o 
  -5   7   6      111.25      121.06      4.98 o 
  -4   7   6       80.20       81.00      3.72 o 
  -3   7   6      562.91      563.15     15.90 o 
  -2   7   6     1025.72      982.90     26.73 o 
  -1   7   6      240.62      247.63      8.16 o 
   0   7   6       38.47       32.52      4.30 o 
   1   7   6       64.03       59.28      5.55 o 
   2   7   6      122.12      115.23      7.81 o 
   3   7   6        0.74       -2.12      4.65 o 
 -15   8   6       21.94       13.71     13.81 o 
 -14   8   6        3.28       -5.62     11.90 o 
 -13   8   6      203.61      311.26     23.78 o 
 -12   8   6      397.92      540.15     20.74 o 
 -11   8   6      120.97      151.75      9.81 o 
 -10   8   6      111.68      123.26      6.87 o 
  -9   8   6      771.34      826.69     27.84 o 
  -8   8   6      675.21      709.79     26.58 o 
  -7   8   6     1135.29     1205.49     48.81 o 
  -6   8   6      554.87      576.10     24.79 o 
  -5   8   6      370.02      413.07     18.64 o 
  -4   8   6      102.88       95.28      4.51 o 
  -3   8   6      209.90      230.09      7.90 o 
  -2   8   6      465.94      490.63     14.41 o 
  -1   8   6      238.57      231.32     11.11 o 
   0   8   6       37.95       45.50      5.34 o 
   1   8   6       93.84       85.42      7.01 o 
   2   8   6      208.85      202.12     11.39 o 
 -15   9   6       59.15       65.18     15.17 o 
 -14   9   6      241.97      323.83     25.30 o 
 -13   9   6      275.95      381.98     19.25 o 
 -12   9   6      491.47      631.76     37.98 o 
 -11   9   6      281.24      304.03     12.54 o 
 -10   9   6        0.35       -1.18      4.15 o 
  -9   9   6        4.77        7.30      3.90 o 
  -8   9   6      124.61      129.57      9.16 o 
  -7   9   6     1215.29     1336.95     54.23 o 
  -6   9   6        1.86        3.23      4.58 o 
  -5   9   6      149.06      161.89     10.10 o 
  -4   9   6      129.26      130.89      9.02 o 
  -3   9   6      916.42      971.86     26.92 o 
  -2   9   6       19.85       23.69      3.54 o 
  -1   9   6       94.32       97.01      7.32 o 
   0   9   6      128.12      121.93      8.40 o 
   1   9   6        5.20        2.22      5.07 o 
 -15  10   6       14.70       23.25     14.26 o 
 -14  10   6      235.25      284.43     23.74 o 
 -13  10   6      234.23      332.83     17.41 o 
 -12  10   6      903.55     1094.70     36.53 o 
 -11  10   6      248.61      261.35     11.91 o 
 -10  10   6       26.45       28.71      4.97 o 
  -9  10   6       75.27      103.22      8.43 o 
  -8  10   6      546.09      565.99     25.42 o 
  -7  10   6      159.73      172.37     11.18 o 
  -6  10   6      181.39      205.00     12.18 o 
  -5  10   6        8.87        4.93      5.69 o 
  -4  10   6       39.52       41.13      6.21 o 
  -3  10   6      573.63      592.57     26.01 o 
  -2  10   6      380.00      402.63     17.67 o 
  -1  10   6      434.95      426.70     18.75 o 
   0  10   6       92.45      107.46      8.71 o 
   1  10   6       28.61       34.26      6.94 o 
 -15  11   6       25.35       24.64     14.33 o 
 -14  11   6       36.89       43.61     10.69 o 
 -13  11   6       64.31       76.04      7.32 o 
 -12  11   6       86.02       89.17      7.31 o 
 -11  11   6       19.92       14.61      5.25 o 
 -10  11   6      168.32      164.91     11.52 o 
  -9  11   6        2.68        5.76      5.62 o 
  -8  11   6      310.90      324.02     16.84 o 
  -7  11   6      448.06      538.05     24.68 o 
  -6  11   6      491.11      549.80     25.07 o 
  -5  11   6        0.93        1.01      5.59 o 
  -4  11   6        5.79       11.59      6.42 o 
   0  11   6        5.76        7.36      6.66 o 
 -14  12   6      124.83      149.13     15.05 o 
 -13  12   6       33.42       36.07      6.76 o 
 -12  12   6      203.49      209.47     18.80 o 
 -11  12   6       93.97      105.24      9.58 o 
 -10  12   6       59.93       73.23      8.43 o 
  -9  12   6       34.90       27.00      7.08 o 
  -8  12   6       82.10       73.06      8.57 o 
  -7  12   6      175.65      203.20     13.43 o 
  -6  12   6        1.41        0.17      6.25 o 
  -5  12   6       58.58       61.81      8.05 o 
  -4  12   6      334.08      327.52     17.77 o 
 -15  13   6       39.41       33.25      8.89 o 
 -14  13   6      224.34      234.56     13.05 o 
 -13  13   6      194.65      210.35     11.83 o 
 -12  13   6      304.86      323.73     18.22 o 
 -11  13   6        1.86        3.02      6.91 o 
 -10  13   6       33.78       38.00      8.09 o 
  -9  13   6       29.95       34.05      7.81 o 
  -8  13   6       41.72       51.26      8.50 o 
  -7  13   6      170.55      166.05     12.11 o 
  -6  13   6        0.32        4.41      7.08 o 
  -5  13   6       18.18       12.98      7.22 o 
 -12  14   6       22.52       10.86      7.67 o 
 -11  14   6       48.12       48.76      8.71 o 
 -10  14   6        0.77        3.68      7.57 o 
  -9  14   6      108.52      113.78     11.04 o 
  -8  14   6      174.06      196.15     14.27 o 
  -7  14   6        2.58        1.84      7.70 o 
  -6  14   6       13.85       10.41      7.77 o 
   1 -15   7        1.94       -3.92      7.50 o 
   2 -15   7       63.98       72.16      9.54 o 
   3 -15   7        0.46        3.16      6.56 o 
   4 -15   7        4.74       10.41      6.35 o 
   5 -15   7        0.89        1.91      5.93 o 
   6 -15   7       81.35       66.67      8.02 o 
  -1 -14   7        0.25        2.19      5.34 o 
   0 -14   7       41.69       50.53      6.52 o 
   1 -14   7      131.70      161.50     11.35 o 
   2 -14   7       49.10       51.19      7.46 o 
   3 -14   7      321.28      319.75     16.63 o 
   4 -14   7      276.53      292.52     15.48 o 
   5 -14   7        6.93        3.71      5.48 o 
   6 -14   7        2.21        2.50      5.41 o 
   7 -14   7        8.96        6.77      5.73 o 
   8 -14   7        5.25        9.54      6.25 o 
   9 -14   7        7.03        4.10      6.59 o 
  -2 -13   7       82.38       93.75      7.81 o 
  -1 -13   7       24.07       17.87      5.14 o 
   0 -13   7        0.27       -0.55      3.50 o 
   1 -13   7        0.56        0.31      3.36 o 
   2 -13   7       84.26       95.48      5.42 o 
   3 -13   7       38.67       46.06      6.35 o 
   4 -13   7      121.47      122.94      8.82 o 
   5 -13   7      138.71      119.92      8.64 o 
   6 -13   7      193.09      177.09     11.11 o 
   7 -13   7      144.99      122.91      9.16 o 
   8 -13   7       94.42       91.94      8.54 o 
   9 -13   7       80.89       65.77      8.30 o 
  10 -13   7        1.81        0.49      7.70 o 
  -4 -12   7       49.96       60.95      6.73 o 
  -3 -12   7      101.11       92.85      7.36 o 
  -2 -12   7      388.82      363.75     16.14 o 
  -1 -12   7      290.17      306.93     28.05 o 
   0 -12   7       19.76       19.96      3.56 o 
   1 -12   7       61.55       79.36      5.62 o 
   2 -12   7       77.59       94.73      5.00 o 
   3 -12   7      205.62      203.90      7.66 o 
   4 -12   7        1.13        1.21      4.55 o 
   5 -12   7       16.55       15.03      4.93 o 
   6 -12   7       85.98       89.48      7.50 o 
   7 -12   7      181.10      175.57     11.14 o 
   8 -12   7       76.40       68.17      7.53 o 
   9 -12   7      217.12      237.53     14.13 o 
  -4 -11   7      117.70       85.77      7.01 o 
  -3 -11   7        0.90        5.03      4.13 o 
  -2 -11   7      385.79      355.52     15.45 o 
  -1 -11   7       47.38       57.09      4.07 o 
   0 -11   7        2.23        5.40      2.85 o 
   1 -11   7       51.00       60.57      4.01 o 
   2 -11   7      169.44      154.70      6.63 o 
   3 -11   7      248.67      251.07      8.45 o 
   4 -11   7      304.28      320.48     15.38 o 
   5 -11   7       31.88       25.93      4.96 o 
   6 -11   7       19.09       22.98      5.10 o 
   7 -11   7        4.93        3.99      5.00 o 
   8 -11   7       11.81       13.26      5.62 o 
   9 -11   7        1.83        6.21      6.63 o 
  -6 -10   7      169.76      160.88     10.14 o 
  -5 -10   7       78.57       73.27      6.39 o 
  -4 -10   7      292.31      284.86     13.19 o 
  -3 -10   7      355.23      321.05     14.16 o 
  -2 -10   7      421.65      409.35     12.50 o 
  -1 -10   7        0.51        2.04      2.48 o 
   0 -10   7        7.82        6.31      2.51 o 
   1 -10   7        0.01        0.60      2.29 o 
   2 -10   7      327.31      330.53     10.30 o 
   3 -10   7      458.72      447.63     17.12 o 
   4 -10   7      104.24      106.97      7.36 o 
   5 -10   7      455.28      437.90     19.75 o 
   6 -10   7      215.96      231.46     12.39 o 
   7 -10   7      195.37      179.25     11.21 o 
   8 -10   7      225.67      235.38     13.23 o 
  -7  -9   7        0.17       -4.48      4.48 o 
  -6  -9   7       10.84        0.59      4.44 o 
  -5  -9   7        2.09       -3.51      3.51 o 
  -4  -9   7        0.51       -0.10      3.12 o 
  -3  -9   7      290.83      333.37     10.44 o 
  -2  -9   7      789.57      782.12     22.50 o 
  -1  -9   7      437.16      427.02     12.72 o 
   0  -9   7      108.00       98.67      5.31 o 
   1  -9   7      342.92      353.10     10.75 o 
   2  -9   7      577.29      551.40     15.71 o 
   3  -9   7        7.46        9.51      3.71 o 
   4  -9   7      378.46      373.94     17.05 o 
   5  -9   7        4.61        5.28      3.89 o 
   6  -9   7       37.65       36.62      5.48 o 
   7  -9   7        2.60        8.95      5.17 o 
   8  -9   7        4.92        7.57      5.69 o 
  -8  -8   7       23.92       14.92      5.24 o 
  -7  -8   7      614.02      579.93     23.40 o 
  -6  -8   7       10.22        6.91      3.89 o 
  -5  -8   7        4.43       -3.09      3.09 o 
  -4  -8   7       65.67       64.38      5.07 o 
  -3  -8   7        1.29        1.93      2.14 o 
  -2  -8   7      333.12      344.57     10.48 o 
  -1  -8   7      267.88      304.38      9.42 o 
   0  -8   7        5.56        2.29      1.89 o 
   1  -8   7      376.12      376.39     11.15 o 
   2  -8   7      779.90      764.62     21.05 o 
   3  -8   7      401.74      373.33     16.73 o 
   4  -8   7       94.26       90.10      6.35 o 
   5  -8   7       50.45       47.58      5.35 o 
   6  -8   7       21.52       30.30      4.86 o 
   7  -8   7       16.30       12.01      4.65 o 
  -9  -7   7       17.81       16.42      5.41 o 
  -8  -7   7      126.04      133.77      8.40 o 
  -7  -7   7      124.40      101.46      6.94 o 
  -6  -7   7      595.34      546.97     21.63 o 
  -5  -7   7      105.22      101.07      6.25 o 
  -4  -7   7       75.62       60.01      3.53 o 
  -3  -7   7      345.12      303.64      9.35 o 
  -2  -7   7     1063.31     1095.82     29.52 o 
  -1  -7   7      469.82      511.02     14.50 o 
   0  -7   7        1.91        5.48      1.76 o 
   1  -7   7       33.98       35.59      2.47 o 
   2  -7   7       64.60       56.64      4.72 o 
   3  -7   7      431.16      455.32     19.69 o 
   4  -7   7       14.40       15.03      3.61 o 
   5  -7   7      607.17      607.60     25.70 o 
   6  -7   7      214.00      229.38     11.80 o 
   7  -7   7      217.46      225.77     12.32 o 
 -10  -6   7       38.14       40.92      6.46 o 
  -9  -6   7        4.01        0.03      4.41 o 
  -8  -6   7        6.95        7.46      4.03 o 
  -7  -6   7       32.02       31.86      4.34 o 
  -6  -6   7       27.03       33.21      4.03 o 
  -5  -6   7       39.88       43.04      4.06 o 
  -4  -6   7      813.21      864.51     19.78 o 
  -3  -6   7     1150.89     1209.67     43.88 o 
  -2  -6   7      853.58      734.62     25.10 o 
  -1  -6   7     1649.48     1637.67     43.39 o 
   0  -6   7      794.25      780.12     21.26 o 
   1  -6   7      316.62      301.41      8.98 o 
   2  -6   7       56.59       55.39      4.48 o 
   3  -6   7        3.23        3.23      2.74 o 
   4  -6   7      438.98      459.21     19.79 o 
   5  -6   7      906.62      917.84     37.37 o 
   7  -6   7      146.57      170.43      8.85 o 
   8  -6   7      196.55      171.68      9.23 o 
 -11  -5   7        0.88       -0.03      5.38 o 
 -10  -5   7       19.34       19.09      5.24 o 
  -9  -5   7        3.30        1.56      3.89 o 
  -8  -5   7        3.08       -0.69      3.57 o 
  -7  -5   7      912.64      869.46     32.47 o 
  -6  -5   7     1242.57     1159.39     42.39 o 
  -5  -5   7      346.04      313.43      9.53 o 
  -4  -5   7      315.14      352.98      8.75 o 
  -3  -5   7       73.26       95.69      3.42 o 
  -2  -5   7      110.33      118.85      4.96 o 
  -1  -5   7       65.95       51.22      2.88 o 
   0  -5   7        8.50        4.30      1.41 o 
   1  -5   7     1199.59     1159.31     46.12 o 
   2  -5   7      294.54      268.08     12.22 o 
   3  -5   7      478.72      506.32     21.32 o 
   4  -5   7     1114.55      964.94     40.61 o 
   5  -5   7      317.84      316.91     12.65 o 
   7  -5   7       26.29       34.29      4.48 o 
   8  -5   7       39.94       44.18      5.21 o 
   9  -5   7      102.42      103.78      7.32 o 
 -11  -4   7        0.74        1.87      4.89 o 
 -10  -4   7       44.10       24.23      5.00 o 
  -9  -4   7       25.14       30.30      4.44 o 
  -8  -4   7      191.45      170.47      8.78 o 
  -7  -4   7       86.51       85.77      5.59 o 
  -6  -4   7     1624.13     1686.75     44.78 o 
  -5  -4   7     1246.03     1305.13     34.80 o 
  -4  -4   7     1261.67     1257.39     33.50 o 
  -3  -4   7      440.84      428.53     10.74 o 
  -2  -4   7      843.94      789.67     17.91 o 
  -1  -4   7      281.70      260.61      6.51 o 
   0  -4   7       11.52       12.78      1.81 o 
   1  -4   7        2.54        7.33      2.45 o 
   2  -4   7       34.56       34.16      3.57 o 
   3  -4   7     1142.18     1050.06     30.25 o 
   4  -4   7       36.80       39.43      3.13 o 
   5  -4   7      568.66      606.46     18.28 o 
   6  -4   7      133.07      163.59      8.78 o 
   7  -4   7      460.86      490.77     19.96 o 
   8  -4   7      375.62      372.21     16.18 o 
   9  -4   7        4.69        6.11      4.72 o 
 -12  -3   7       30.41       18.43      5.73 o 
 -11  -3   7      260.14      250.90     12.43 o 
 -10  -3   7       73.23       68.24      5.83 o 
  -9  -3   7        3.06        0.28      3.23 o 
  -8  -3   7       21.74       18.92      3.40 o 
  -7  -3   7      111.59      117.81      6.63 o 
  -6  -3   7       65.20       85.66      3.66 o 
  -5  -3   7      139.67      140.26      4.51 o 
  -4  -3   7     1855.42     1976.88     46.23 o 
  -3  -3   7      732.00      782.74     21.15 o 
  -2  -3   7       47.46       38.10      1.85 o 
  -1  -3   7       10.76       17.23      9.47 o 
   0  -3   7     3844.47     3700.66    103.54 o 
   1  -3   7      786.44      732.84     21.30 o 
   2  -3   7      373.34      300.33      9.55 o 
   3  -3   7      889.11      897.30     36.02 o 
   4  -3   7      215.23      208.49     10.34 o 
   5  -3   7      585.79      707.76     27.05 o 
   6  -3   7       55.50       58.14      5.28 o 
   7  -3   7       14.34       14.99      4.27 o 
   8  -3   7      171.95      163.07      9.58 o 
   9  -3   7      256.33      243.26     12.67 o 
 -12  -2   7        2.92        0.07      4.79 o 
 -11  -2   7       28.69       26.69      4.82 o 
 -10  -2   7       69.71       57.82      5.17 o 
  -9  -2   7      145.94      139.93      6.55 o 
  -8  -2   7      330.42      361.73     12.16 o 
  -7  -2   7      936.62      935.70     22.66 o 
  -6  -2   7       57.34       56.73      2.65 o 
  -5  -2   7       20.79       13.05      1.63 o 
  -4  -2   7       15.33       15.88      1.75 o 
  -3  -2   7      605.00      604.47     16.47 o 
  -2  -2   7        9.74        8.98      1.48 o 
  -1  -2   7       11.17       10.62      2.26 o 
   0  -2   7     3438.21     3082.08    119.64 o 
   1  -2   7       11.88        3.85      2.33 o 
   2  -2   7       88.23       94.51      5.73 o 
   3  -2   7      107.94      119.51      7.01 o 
   4  -2   7      232.12      250.80      8.15 o 
   5  -2   7       24.68       26.66      3.96 o 
   6  -2   7       11.77       14.23      4.03 o 
   7  -2   7        7.44        8.16      4.20 o 
   8  -2   7        0.78       -0.59      4.51 o 
   9  -2   7       68.79       72.02      7.36 o 
 -12  -1   7      147.50      143.82      7.86 o 
 -11  -1   7       63.27       66.24      4.93 o 
 -10  -1   7      388.20      329.02     11.82 o 
  -9  -1   7      238.09      240.38      9.62 o 
  -8  -1   7      871.70      852.45     26.27 o 
  -7  -1   7       18.58       22.07      2.02 o 
  -6  -1   7      410.12      380.00      9.70 o 
  -5  -1   7     4167.79     4137.76     96.35 o 
  -4  -1   7     2067.18     1905.89     44.69 o 
  -3  -1   7     1897.83     1768.17     46.46 o 
  -2  -1   7     2064.53     2038.44     79.52 o 
  -1  -1   7     1528.01     1517.00     59.53 o 
   0  -1   7      900.49      894.85     35.72 o 
   1  -1   7        4.62        7.64      2.53 o 
   2  -1   7       74.66       79.21      5.59 o 
   3  -1   7      353.09      355.72     15.59 o 
   4  -1   7       56.31       61.57      4.96 o 
   5  -1   7       51.12       48.10      4.93 o 
   6  -1   7      300.17      305.10     13.82 o 
   7  -1   7      210.84      222.92     11.70 o 
   8  -1   7      169.71      145.12      9.44 o 
 -14   0   7       11.67        2.29     12.53 o 
 -13   0   7       76.40       68.20     12.88 o 
 -12   0   7       78.99       77.40     11.87 o 
 -11   0   7      482.85      465.73     15.70 o 
 -10   0   7        3.27        3.66      2.75 o 
  -9   0   7        8.57        7.10      2.53 o 
  -8   0   7      421.38      407.89     10.50 o 
  -7   0   7       21.63       20.26      1.88 o 
  -6   0   7      113.07      131.58      4.20 o 
  -5   0   7      359.50      308.02      7.90 o 
  -4   0   7     4546.49     4507.50    117.00 o 
  -3   0   7     4015.56     3932.83    152.26 o 
  -2   0   7      216.51      181.22      8.54 o 
  -1   0   7      309.38      216.65      9.90 o 
   0   0   7      641.42      565.88     23.17 o 
   1   0   7      153.41      149.23      7.60 o 
   2   0   7       10.95       12.53      3.26 o 
   3   0   7      553.79      601.96     23.13 o 
   4   0   7       93.05      101.04      6.49 o 
   5   0   7       86.78       78.61      5.90 o 
   6   0   7      319.49      315.58     14.37 o 
   7   0   7       76.06       71.78      6.70 o 
 -14   1   7        1.55        4.72     11.63 o 
 -13   1   7       77.48       52.34     11.70 o 
 -12   1   7        5.80       -1.42      8.47 o 
 -11   1   7        1.90       -3.51      7.43 o 
 -10   1   7       57.53       48.44      8.35 o 
  -9   1   7       97.06      105.07      5.24 o 
  -8   1   7     1396.35     1474.77     34.99 o 
  -7   1   7     2247.36     2243.99     52.69 o 
  -6   1   7     3368.78     3053.10     71.15 o 
  -5   1   7        3.43        3.17      1.16 o 
  -4   1   7     2162.99     1989.62     77.68 o 
  -3   1   7        2.48        4.10      2.15 o 
  -2   1   7       15.13       16.49      2.67 o 
  -1   1   7      708.98      755.63     30.46 o 
   0   1   7        3.32        2.60      2.57 o 
   1   1   7      420.28      407.66     17.40 o 
   2   1   7      583.45      593.65     21.55 o 
   3   1   7       39.17       30.82      3.78 o 
   4   1   7      377.69      360.04     15.17 o 
   5   1   7      591.33      605.53     23.96 o 
   6   1   7       82.77       83.89      6.87 o 
   7   1   7       50.37       47.69      6.28 o 
 -14   2   7       29.16        8.99     11.25 o 
 -13   2   7      119.01      100.45     13.26 o 
 -12   2   7       50.75       48.94     10.27 o 
 -11   2   7        6.77       10.97      7.95 o 
 -10   2   7       81.82       70.15      9.68 o 
  -9   2   7      451.74      446.93     11.45 o 
  -8   2   7       56.72       61.76      2.67 o 
  -7   2   7      195.78      183.45      5.24 o 
  -6   2   7      282.27      260.71      6.89 o 
  -5   2   7     1587.09     1409.04     55.39 o 
  -4   2   7     1686.87     1571.34     61.66 o 
  -3   2   7     1928.68     1820.69     71.28 o 
  -2   2   7      586.48      489.35     20.28 o 
  -1   2   7      515.28      588.12     24.20 o 
   0   2   7      155.50      174.95      7.24 o 
   1   2   7      392.15      429.87     12.41 o 
   2   2   7       72.09       78.27      5.28 o 
   3   2   7      306.98      287.47     12.46 o 
   4   2   7        5.58        8.02      3.47 o 
   5   2   7       33.01       17.53      4.23 o 
   6   2   7       20.43       23.36      5.03 o 
 -14   3   7       73.10       61.19     12.84 o 
 -13   3   7      190.31      178.59     16.56 o 
 -12   3   7      236.19      227.96     18.57 o 
 -11   3   7      167.05      167.90     15.24 o 
 -10   3   7       51.36       48.84      4.25 o 
  -9   3   7      617.69      580.80     21.98 o 
  -8   3   7      704.83      657.06     16.09 o 
  -7   3   7       22.82       25.04      1.71 o 
  -6   3   7      134.02      111.65      5.31 o 
  -5   3   7        6.67        8.95      2.50 o 
  -4   3   7     1311.05     1241.33     49.08 o 
  -3   3   7     1393.31     1371.37     54.09 o 
  -2   3   7     1092.18     1028.42     41.00 o 
  -1   3   7     1274.16     1163.19     31.09 o 
   0   3   7     1331.30     1266.40     33.85 o 
   1   3   7        1.84        0.47      1.88 o 
   2   3   7        1.75        2.81      2.67 o 
   3   3   7       74.63       60.11      5.07 o 
   4   3   7        1.13        0.83      3.47 o 
   5   3   7        4.15        7.81      4.27 o 
 -15   4   7       16.70       13.71     12.67 o 
 -14   4   7       15.50       20.03     11.52 o 
 -13   4   7      119.96      123.53     14.54 o 
 -12   4   7       85.71       66.61     11.38 o 
 -11   4   7      219.51      217.40     17.77 o 
 -10   4   7        2.00        2.56      2.78 o 
  -9   4   7      507.31      489.48     16.90 o 
  -8   4   7     2096.50     1903.07     60.10 o 
  -7   4   7      653.07      586.85     19.44 o 
  -6   4   7       10.80        5.17      2.43 o 
  -5   4   7      848.24      856.97     34.43 o 
  -4   4   7     3091.44     2920.55    113.66 o 
  -3   4   7       48.53       59.28      4.48 o 
  -2   4   7       20.09       17.33      1.96 o 
  -1   4   7      684.23      688.08     18.93 o 
   0   4   7      209.94      196.44      6.63 o 
   1   4   7      158.29      131.94      7.08 o 
   2   4   7      279.27      236.02     10.83 o 
   3   4   7       15.11        6.98      3.37 o 
   4   4   7       11.13        9.61      4.16 o 
   5   4   7       22.80       22.63      5.38 o 
 -15   5   7      102.25       61.99     14.54 o 
 -14   5   7      164.76      146.03     16.66 o 
 -13   5   7      230.08      206.15     19.33 o 
 -12   5   7      799.10      731.00     43.13 o 
 -11   5   7      475.12      499.02     18.31 o 
 -10   5   7      271.27      255.33     13.26 o 
  -9   5   7       32.51       34.95      3.64 o 
  -8   5   7       80.10       89.59      4.96 o 
  -7   5   7      594.15      505.34     19.93 o 
  -6   5   7       97.51       60.64      4.58 o 
  -5   5   7      675.88      611.36     25.25 o 
  -4   5   7     1813.55     1733.80     51.11 o 
  -3   5   7     2147.98     2067.65     54.41 o 
  -2   5   7     1124.26     1025.28     27.60 o 
  -1   5   7     1187.49     1136.30     30.58 o 
   0   5   7       99.50       86.98      4.14 o 
   1   5   7       94.05       79.34      5.45 o 
   2   5   7       48.69       45.40      4.72 o 
   3   5   7      387.98      346.91     15.24 o 
   4   5   7       63.57       65.01      6.56 o 
 -15   6   7        1.60        1.15     12.91 o 
 -14   6   7       33.16       29.92     12.67 o 
 -13   6   7      225.92      240.59     20.83 o 
 -12   6   7      261.70      282.91     21.38 o 
 -11   6   7        7.19       11.12      3.96 o 
 -10   6   7      531.24      494.91     19.27 o 
  -9   6   7     1310.86     1280.05     41.44 o 
  -8   6   7      148.99      138.36      6.49 o 
  -7   6   7      203.83      176.00      9.20 o 
  -6   6   7        1.78        0.76      2.81 o 
  -5   6   7       21.43       18.61      1.94 o 
  -4   6   7      293.82      291.66      8.86 o 
  -3   6   7       13.03        9.21      1.98 o 
  -2   6   7      364.84      362.55     10.76 o 
  -1   6   7      412.14      385.12     12.69 o 
   0   6   7      260.62      227.58     10.38 o 
   1   6   7       79.81       63.31      5.24 o 
   2   6   7       41.60       39.60      4.96 o 
   3   6   7       72.69       58.38      6.21 o 
 -15   7   7        4.06        4.72     13.19 o 
 -14   7   7       17.52       10.72     11.97 o 
 -13   7   7        5.57        6.87     10.38 o 
 -12   7   7      100.56      118.91     12.67 o 
 -11   7   7      230.68      262.56     11.10 o 
 -10   7   7       87.37       87.74      5.59 o 
  -9   7   7      743.22      749.68     32.71 o 
  -8   7   7      990.77     1053.46     57.56 o 
  -7   7   7      714.71      700.41     29.17 o 
  -6   7   7      506.25      488.33     21.08 o 
  -5   7   7       70.37       70.22      5.52 o 
  -4   7   7       90.43       96.23      4.33 o 
  -3   7   7       18.07       19.95      2.49 o 
  -2   7   7      105.34      119.49      5.66 o 
  -1   7   7       31.97       32.35      3.99 o 
   0   7   7        5.93        4.75      3.51 o 
   1   7   7       27.91       29.64      4.86 o 
   2   7   7      435.71      384.93     17.01 o 
 -15   8   7       10.31        2.88     13.01 o 
 -14   8   7      141.19      179.52     18.36 o 
 -13   8   7       39.77       50.08     12.08 o 
 -12   8   7      809.82      903.11     30.67 o 
 -11   8   7        0.47        3.58      3.99 o 
 -10   8   7       19.20       17.29      4.04 o 
  -9   8   7       70.76       93.97      5.89 o 
  -8   8   7        3.74       -0.83      3.78 o 
  -7   8   7       44.29       38.59      5.03 o 
  -6   8   7       20.37       16.21      4.41 o 
  -5   8   7     1209.82     1283.05     51.76 o 
  -4   8   7        1.81        2.04      2.37 o 
  -3   8   7      274.52      264.75     10.83 o 
  -2   8   7       38.57       36.58      3.43 o 
  -1   8   7      225.67      201.33     10.34 o 
   0   8   7       83.29       75.11      6.39 o 
   1   8   7        4.44        2.71      4.69 o 
   2   8   7        2.05        0.56      5.24 o 
 -15   9   7        5.73        1.91     13.12 o 
 -14   9   7      134.95      186.39     18.81 o 
 -13   9   7      162.03      200.52     14.18 o 
 -12   9   7      194.72      246.22     11.26 o 
 -11   9   7       33.27       33.47      5.07 o 
 -10   9   7      320.44      345.59     13.77 o 
  -9   9   7      268.82      274.17     14.23 o 
  -8   9   7        4.83        5.17      4.55 o 
  -7   9   7      111.07      111.73      8.09 o 
  -6   9   7      139.54      137.83      9.37 o 
  -5   9   7      132.15      141.86      9.51 o 
  -4   9   7       22.85       16.31      5.07 o 
  -3   9   7      397.57      425.96     13.19 o 
  -2   9   7      367.27      384.75     16.56 o 
  -1   9   7       79.85       75.46      6.77 o 
   0   9   7       15.73        9.34      5.17 o 
   1   9   7       51.69       46.58      6.80 o 
 -15  10   7       14.82       13.08     13.54 o 
 -14  10   7       13.08       11.24      6.52 o 
 -13  10   7       17.70       12.50      5.70 o 
 -12  10   7       78.99       79.04      7.01 o 
 -11  10   7      198.71      206.28     10.43 o 
 -10  10   7      385.29      382.57     18.78 o 
  -9  10   7      251.04      294.16     15.38 o 
  -8  10   7      249.94      238.89     13.47 o 
  -7  10   7        4.58        4.06      5.31 o 
  -6  10   7      219.88      276.38     14.72 o 
  -5  10   7      165.68      204.41     12.22 o 
  -4  10   7      316.00      333.67     16.70 o 
  -1  10   7       49.92       56.61      7.05 o 
   0  10   7        0.52       -5.59      5.59 o 
 -14  11   7      205.26      256.80     12.96 o 
 -13  11   7       99.99      112.68      8.34 o 
 -12  11   7      505.44      526.01     19.93 o 
 -11  11   7       26.16       26.72      7.11 o 
 -10  11   7        3.18        1.35      5.73 o 
  -9  11   7       11.68       17.80      6.25 o 
  -8  11   7       44.00       51.02      7.32 o 
  -7  11   7       13.57       19.33      6.52 o 
  -6  11   7       51.08       61.33      7.84 o 
  -5  11   7      406.97      436.31     21.28 o 
  -4  11   7      282.74      290.82     15.66 o 
 -15  12   7        2.93       -4.48      8.05 o 
 -14  12   7       65.83       83.14      8.45 o 
 -13  12   7       25.03       25.57      6.64 o 
 -12  12   7       29.49       18.22      7.25 o 
 -11  12   7        3.41       -4.51      6.35 o 
 -10  12   7      152.95      168.72     11.84 o 
  -9  12   7      290.31      274.55     15.93 o 
  -8  12   7       88.43      115.93     10.10 o 
  -7  12   7       83.48       92.67      9.44 o 
  -6  12   7      100.17      101.00      9.61 o 
  -5  12   7        1.04        0.24      7.18 o 
 -14  13   7       19.95       32.07      8.85 o 
 -13  13   7        0.21       -2.60      7.53 o 
 -12  13   7      104.23       93.05      9.89 o 
 -11  13   7        4.85        4.79      7.43 o 
 -10  13   7       93.83      132.07     11.28 o 
  -9  13   7       67.46       64.52      9.23 o 
  -8  13   7      227.01      259.26     16.31 o 
  -7  13   7       22.02       24.29      8.12 o 
  -6  13   7       56.16       70.63      9.37 o 
 -10  14   7        0.21        4.30      7.84 o 
  -9  14   7       11.80       14.61      9.20 o 
  -8  14   7        2.82       -0.49      8.26 o 
  -7  14   7       14.55       14.37      8.43 o 
  -6  14   7        9.32        8.64      8.95 o 
   1 -15   8      104.56      116.13     10.93 o 
   2 -15   8       74.80      105.89     10.17 o 
   3 -15   8      222.60      239.61     14.82 o 
   4 -15   8       53.61       63.10      8.30 o 
  -1 -14   8        0.34        0.45      5.28 o 
   0 -14   8       71.45       76.63      5.73 o 
   1 -14   8      107.59      115.64      6.63 o 
   2 -14   8       33.29       52.48      7.81 o 
   3 -14   8        9.75       10.76      6.35 o 
   4 -14   8       54.31       67.44      8.16 o 
   5 -14   8      122.44      115.30      9.54 o 
   6 -14   8       56.43       64.66      7.77 o 
   7 -14   8      171.17      176.12     12.15 o 
  -2 -13   8       68.81       66.92      6.87 o 
  -1 -13   8      180.77      191.43     11.04 o 
   0 -13   8       96.65      114.62      9.98 o 
   1 -13   8       97.75      107.83      5.91 o 
   2 -13   8      528.70      533.30     22.53 o 
   3 -13   8      145.49      139.95      9.75 o 
   4 -13   8        0.12        0.03      5.24 o 
   5 -13   8      365.60      358.39     17.70 o 
   6 -13   8        0.89        1.08      5.48 o 
   7 -13   8       66.02       61.36      7.50 o 
   8 -13   8      152.16      158.97     11.18 o 
   9 -13   8      167.49      177.30     12.84 o 
  -4 -12   8       35.00       36.69      6.04 o 
  -3 -12   8        4.97        7.39      4.62 o 
  -2 -12   8       60.36       58.03      6.11 o 
  -1 -12   8        5.57        6.82      3.52 o 
   0 -12   8        0.34        1.81      3.17 o 
   1 -12   8      122.97      134.12      6.37 o 
   2 -12   8       19.32       23.95      3.82 o 
   3 -12   8       21.03       21.77      3.41 o 
   4 -12   8      297.87      298.85     15.20 o 
   5 -12   8       14.84       16.56      5.28 o 
   6 -12   8      273.93      278.01     14.72 o 
   7 -12   8       94.90       74.62      7.74 o 
   8 -12   8        0.75        4.03      6.73 o 
   9 -12   8        0.02       -3.85      7.43 o 
  -5 -11   8      175.17      183.82     10.86 o 
  -4 -11   8      157.71      149.22      9.34 o 
  -3 -11   8      116.62      113.05      7.53 o 
  -2 -11   8       91.53      103.03      5.35 o 
  -1 -11   8       11.21       16.63      3.35 o 
   0 -11   8       27.36       32.36      4.13 o 
   1 -11   8       78.43       84.37      5.26 o 
   2 -11   8      135.80      146.12      6.23 o 
   3 -11   8       23.61       17.74      2.98 o 
   4 -11   8       86.84       86.39      7.15 o 
   5 -11   8      548.92      514.79     23.02 o 
   6 -11   8      440.60      433.99     20.21 o 
   7 -11   8      302.32      285.86     15.52 o 
   8 -11   8      196.70      220.79     13.47 o 
  -6 -10   8       52.89       44.53      5.87 o 
  -5 -10   8        8.71       12.11      4.44 o 
  -4 -10   8       61.19       67.37      6.00 o 
  -3 -10   8      292.99      275.90     12.64 o 
  -2 -10   8        2.03        2.43      2.77 o 
  -1 -10   8      736.33      818.99     22.98 o 
   0 -10   8      255.18      291.98      9.62 o 
   1 -10   8       44.01       45.28     10.00 o 
   2 -10   8      325.30      321.34     16.56 o 
   3 -10   8        7.13        5.55      4.06 o 
   4 -10   8       38.81       39.15      5.34 o 
   5 -10   8      559.89      579.45     25.31 o 
   6 -10   8       20.51       20.51      5.34 o 
   7 -10   8       95.23      105.65      8.54 o 
   8 -10   8      297.76      311.20     16.38 o 
  -7  -9   8      384.39      383.67     17.15 o 
  -6  -9   8      319.25      301.80     13.95 o 
  -5  -9   8      344.37      355.69     15.48 o 
  -4  -9   8        0.54        0.14      3.30 o 
  -3  -9   8       28.11       24.83      3.12 o 
  -2  -9   8        0.01       -0.90      2.29 o 
  -1  -9   8        0.15       -0.61      2.30 o 
   0  -9   8      371.83      384.58     11.70 o 
   1  -9   8      762.03      756.23     21.12 o 
   2  -9   8       38.13       40.74      3.09 o 
   3  -9   8      652.63      634.66     27.02 o 
   4  -9   8      312.49      321.74     15.38 o 
   5  -9   8        3.49        3.68      4.27 o 
   6  -9   8      756.55      807.74     34.13 o 
   7  -9   8      355.36      359.89     17.77 o 
  -8  -8   8       55.68       40.61      5.76 o 
  -7  -8   8        0.57       -3.16      3.96 o 
  -6  -8   8      139.71      136.83      8.30 o 
  -5  -8   8      702.74      694.41     26.81 o 
  -4  -8   8      192.23      204.92      7.32 o 
  -3  -8   8       37.68       37.92      3.16 o 
  -2  -8   8      322.05      301.78      9.55 o 
  -1  -8   8      339.88      319.98      9.94 o 
   0  -8   8      171.67      193.57      6.75 o 
   1  -8   8       62.47       61.52      3.40 o 
   2  -8   8      294.51      283.24     13.33 o 
   3  -8   8        1.55       -2.01      3.40 o 
   4  -8   8      475.25      460.45     20.35 o 
   5  -8   8      316.94      313.23     15.03 o 
   6  -8   8      213.09      220.63     12.32 o 
   7  -8   8      315.68      336.45     16.80 o 
  -9  -7   8       19.59       21.00      5.31 o 
  -8  -7   8       36.84       29.08      5.10 o 
  -7  -7   8        7.17        5.83      3.85 o 
  -6  -7   8       23.14       21.66      3.96 o 
  -5  -7   8        5.29        6.77      3.16 o 
  -4  -7   8      102.65      106.23      4.13 o 
  -3  -7   8      759.96      772.63     21.81 o 
  -2  -7   8       38.07       40.15      2.93 o 
  -1  -7   8     2576.69     2638.16     69.42 o 
   0  -7   8      734.77      755.08     20.83 o 
   1  -7   8      185.80      173.46      9.23 o 
   2  -7   8      307.82      278.35     13.16 o 
   3  -7   8      461.13      454.07     19.83 o 
   4  -7   8      106.13       94.20      6.66 o 
   5  -7   8      432.58      437.52     19.55 o 
   6  -7   8        6.42        1.31      3.41 o 
 -10  -6   8       39.33       44.25      6.14 o 
  -9  -6   8      219.57      207.50     10.97 o 
  -8  -6   8       87.21       66.99      5.87 o 
  -7  -6   8       52.89       52.79      5.03 o 
  -6  -6   8      675.33      678.90     25.97 o 
  -5  -6   8      815.46      852.09     23.42 o 
  -4  -6   8        8.01       24.02      2.27 o 
  -3  -6   8      197.09      232.94      6.40 o 
  -2  -6   8       27.23       26.96      3.84 o 
  -1  -6   8      124.49      125.28      4.87 o 
   0  -6   8      288.78      284.54      8.72 o 
   1  -6   8      487.48      488.96     20.83 o 
   2  -6   8      204.61      212.62     10.62 o 
   3  -6   8      508.88      493.36     21.18 o 
   4  -6   8      643.71      590.50     26.01 o 
   5  -6   8       11.75        5.88      3.14 o 
   6  -6   8      104.28       94.76      8.09 o 
   7  -6   8       72.02       77.23      6.11 o 
   8  -6   8       53.97       46.86      5.52 o 
 -11  -5   8       14.28       13.50      5.55 o 
 -10  -5   8       50.46       46.30      5.83 o 
  -9  -5   8        0.35       -2.33      3.68 o 
  -8  -5   8      523.84      545.86     21.63 o 
  -7  -5   8       59.38       50.95      4.72 o 
  -6  -5   8     1222.13     1194.62     43.70 o 
  -5  -5   8     1063.16     1068.83     28.96 o 
  -4  -5   8      945.42     1005.84     22.81 o 
  -3  -5   8      506.35      461.68     11.12 o 
  -2  -5   8     1410.33     1389.92     31.12 o 
  -1  -5   8      314.83      274.07      6.99 o 
   0  -5   8       17.37       21.92      2.66 o 
   1  -5   8       45.52       35.73      2.73 o 
   2  -5   8      425.03      400.09     12.40 o 
   3  -5   8      112.19      108.73      4.89 o 
   4  -5   8       26.72       27.37      3.20 o 
   5  -5   8     1904.36     1808.54     74.87 o 
   7  -5   8       13.81       12.95      4.30 o 
   8  -5   8       45.08       56.95      6.11 o 
   9  -5   8       48.12       40.71      5.90 o 
 -12  -4   8        4.53       -0.35      5.38 o 
 -11  -4   8      141.64      154.84      9.75 o 
 -10  -4   8      412.68      364.38     15.90 o 
  -9  -4   8        1.44        0.17      3.54 o 
  -8  -4   8      595.81      619.79     23.96 o 
  -7  -4   8      468.77      502.50     19.76 o 
  -6  -4   8        3.09        8.08      2.21 o 
  -5  -4   8       35.23       46.54      2.96 o 
  -4  -4   8        4.92        5.19      3.28 o 
  -3  -4   8      534.34      520.44     12.26 o 
  -2  -4   8      417.22      365.39      8.89 o 
  -1  -4   8      889.64      813.79     23.67 o 
   0  -4   8     1586.28     1448.57     41.31 o 
   1  -4   8     1099.11     1004.83     29.03 o 
   2  -4   8      759.25      704.74     20.76 o 
   3  -4   8       67.63       64.42      3.77 o 
   4  -4   8      172.53      180.95      9.86 o 
   6  -4   8      205.63      233.57     11.49 o 
   7  -4   8       16.09       17.28      4.69 o 
   8  -4   8       13.27        6.77      4.79 o 
   9  -4   8      103.46      112.21      8.47 o 
 -12  -3   8        1.12       -3.16      5.03 o 
 -11  -3   8       28.18       20.75      5.00 o 
 -10  -3   8        8.01        1.25      3.75 o 
  -9  -3   8      685.94      671.63     25.77 o 
  -8  -3   8      111.75      106.84      6.63 o 
  -7  -3   8     2137.58     2399.76     66.57 o 
  -6  -3   8      949.30     1006.18     27.19 o 
  -5  -3   8       23.46       23.41      2.26 o 
  -4  -3   8      234.14      266.66      8.09 o 
  -3  -3   8     1014.78     1001.90     26.88 o 
  -2  -3   8      331.23      381.02     10.91 o 
  -1  -3   8      825.30      805.23     32.41 o 
   0  -3   8      656.28      599.73     24.59 o 
   1  -3   8     1113.27     1039.68     41.49 o 
   2  -3   8      179.60      158.63      8.26 o 
   3  -3   8      130.57      137.70      7.98 o 
   4  -3   8     1923.48     2017.04     79.36 o 
   5  -3   8      215.24      248.43     11.84 o 
   6  -3   8      158.61      191.91     10.38 o 
   7  -3   8        3.07        3.54      4.44 o 
   8  -3   8        3.18        1.60      4.86 o 
 -12  -2   8      131.44      135.96      8.61 o 
 -11  -2   8       20.68       19.12      4.58 o 
 -10  -2   8       86.57       92.98      6.32 o 
  -9  -2   8       12.89       12.56      3.44 o 
  -8  -2   8       68.69       75.73      5.21 o 
  -7  -2   8      223.52      226.77      6.64 o 
  -6  -2   8      692.39      730.96     17.75 o 
  -5  -2   8      328.05      304.26      8.03 o 
  -4  -2   8      521.04      467.03     18.20 o 
  -3  -2   8      325.99      303.21     15.31 o 
  -2  -2   8     2165.98     2136.51     83.47 o 
  -1  -2   8     4428.84     4380.44    169.68 o 
   0  -2   8      421.53      434.72     18.33 o 
   1  -2   8        4.14       10.65      2.74 o 
   2  -2   8       31.39       22.87      3.47 o 
   3  -2   8       24.59       25.20      4.06 o 
   4  -2   8      124.63      134.88      7.98 o 
   5  -2   8      496.43      542.83     21.91 o 
   6  -2   8      489.36      532.75     21.91 o 
   7  -2   8      111.06      116.93      8.26 o 
   8  -2   8      122.21      142.97      9.68 o 
 -11  -1   8      385.04      353.06     15.07 o 
 -10  -1   8      327.70      296.05     10.85 o 
  -9  -1   8       43.38       38.30      3.62 o 
  -8  -1   8      845.08      900.29     21.88 o 
  -7  -1   8       23.65       22.14      2.78 o 
  -6  -1   8      130.25      138.02      6.96 o 
  -5  -1   8      236.90      263.74      7.08 o 
  -4  -1   8      354.40      301.64      9.41 o 
  -3  -1   8     1620.01     1483.99     58.42 o 
  -2  -1   8      362.78      292.84     12.81 o 
  -1  -1   8     1654.40     1640.20     64.46 o 
   0  -1   8      598.80      629.65     25.84 o 
   1  -1   8       76.32       80.18      5.52 o 
   2  -1   8        4.74        3.78      3.37 o 
   3  -1   8       60.20       67.23      3.89 o 
   4  -1   8        9.47        9.61      3.64 o 
   5  -1   8       47.97       48.76      5.41 o 
   6  -1   8       22.47       22.73      4.93 o 
   7  -1   8        8.93        3.71      4.96 o 
 -13   0   8       56.52       34.26     11.35 o 
 -12   0   8        3.37        5.59      9.09 o 
 -11   0   8       68.57       64.38      5.78 o 
 -10   0   8        3.29        3.46      2.89 o 
  -9   0   8     1183.21     1217.42     36.69 o 
  -8   0   8      435.67      414.55     10.72 o 
  -7   0   8     2854.13     2823.30     65.98 o 
  -6   0   8     3321.66     3333.58     77.65 o 
  -5   0   8      228.06      194.43      6.13 o 
  -4   0   8       36.39       22.84      2.98 o 
  -3   0   8      121.05      114.27      6.39 o 
  -2   0   8       44.49       49.01      3.96 o 
  -1   0   8        0.17       -1.53      2.46 o 
   0   0   8      172.43      165.54      8.44 o 
   1   0   8      250.13      273.06     12.60 o 
   2   0   8      186.58      207.91      7.14 o 
   3   0   8      255.71      269.27     12.08 o 
   4   0   8     1006.26     1118.13     41.71 o 
   5   0   8      429.51      428.40     18.16 o 
   6   0   8       33.79       35.82      5.66 o 
   7   0   8       21.31       21.76      5.80 o 
 -14   1   8       15.58        5.52     11.59 o 
 -13   1   8      144.58      114.33     14.09 o 
 -12   1   8      293.22      282.81     21.18 o 
 -11   1   8       70.06       78.44     10.93 o 
 -10   1   8        1.58        0.86      2.59 o 
  -9   1   8       48.33       48.29      2.83 o 
  -8   1   8      345.55      365.27      9.58 o 
  -7   1   8      417.51      396.49     10.18 o 
  -6   1   8     1672.61     1575.69     37.04 o 
  -5   1   8      682.88      636.51     25.98 o 
  -4   1   8     1350.52     1134.42     45.05 o 
  -3   1   8      383.75      309.09     13.61 o 
  -2   1   8     1474.64     1515.13     59.76 o 
  -1   1   8      143.87      137.60      7.67 o 
   0   1   8        5.47        6.39      3.26 o 
   1   1   8       15.15       14.25      3.37 o 
   2   1   8        2.52        0.62      2.60 o 
   3   1   8      133.95      138.46      8.02 o 
   4   1   8       67.15       67.78      5.73 o 
   5   1   8      605.02      595.97     24.03 o 
   6   1   8       15.23       26.62      5.48 o 
 -14   2   8       67.80       65.60     13.19 o 
 -13   2   8       16.14       16.00     10.20 o 
 -12   2   8      175.55      169.74     16.31 o 
 -11   2   8      239.51      249.52     19.06 o 
 -10   2   8      318.02      281.33     19.82 o 
  -9   2   8      277.48      262.43      7.42 o 
  -8   2   8     1933.04     1879.09     44.31 o 
  -7   2   8      766.26      723.80     17.55 o 
  -6   2   8      228.21      187.14      7.49 o 
  -5   2   8       96.37      113.33      6.39 o 
  -4   2   8       30.29       34.33      3.51 o 
  -3   2   8      615.00      565.29     23.41 o 
  -2   2   8      348.37      301.15     13.51 o 
  -1   2   8      306.41      332.52     14.79 o 
   0   2   8     1444.46     1570.40     45.52 o 
   1   2   8      125.08      133.70      5.33 o 
   2   2   8      307.18      296.01     12.98 o 
   3   2   8      554.05      522.82     20.87 o 
   4   2   8       16.27       12.01      4.10 o 
   5   2   8       12.68        9.61      4.44 o 
 -15   3   8        3.73       -9.16     12.08 o 
 -14   3   8        4.84        5.97     11.07 o 
 -13   3   8       21.21       15.38     10.27 o 
 -12   3   8       66.96       53.24     10.79 o 
 -11   3   8       42.06       38.49      9.20 o 
 -10   3   8       30.73       23.36      3.61 o 
  -9   3   8     1125.95     1111.44     36.01 o 
  -8   3   8      193.99      165.97      7.69 o 
  -7   3   8     2671.19     2413.71     75.67 o 
  -6   3   8     2346.33     2159.99     84.47 o 
  -5   3   8        6.45        5.52      2.60 o 
  -4   3   8       16.67       14.58      3.02 o 
  -3   3   8      135.13      121.94      7.01 o 
  -2   3   8      104.12      111.14      6.80 o 
  -1   3   8      280.89      255.18      8.09 o 
   0   3   8      228.32      223.49      7.42 o 
   1   3   8       31.12       26.07      3.64 o 
   2   3   8        7.16       11.07      3.37 o 
   3   3   8       17.47       12.88      3.85 o 
   4   3   8      348.97      339.26     15.31 o 
 -15   4   8       27.76       15.83     12.98 o 
 -14   4   8       61.92       53.14     12.81 o 
 -13   4   8      166.31      172.13     16.94 o 
 -12   4   8      261.57      281.94     21.42 o 
 -11   4   8      696.20      711.75     24.03 o 
 -10   4   8       49.54       44.39      4.13 o 
  -9   4   8       36.22       32.36      3.58 o 
  -8   4   8       57.91       68.86      4.26 o 
  -7   4   8      120.80      110.67      7.20 o 
  -6   4   8      912.31      825.13     33.38 o 
  -5   4   8      647.76      513.43     21.50 o 
  -4   4   8     2170.80     1989.31     78.08 o 
  -3   4   8     1372.38     1294.57     51.54 o 
  -2   4   8      586.85      544.86     20.78 o 
  -1   4   8       36.71       32.21      2.62 o 
   0   4   8       53.86       56.85      3.38 o 
   1   4   8        3.13        3.64      2.95 o 
   2   4   8       43.02       33.84      4.37 o 
   3   4   8       28.22       21.55      4.34 o 
   4   4   8       13.40        3.02      4.23 o 
 -15   5   8        0.14       -4.51     12.39 o 
 -14   5   8        6.69       11.70     11.56 o 
 -13   5   8       27.79       20.44     10.90 o 
 -12   5   8      350.65      345.63     24.23 o 
 -11   5   8      727.10      729.61     24.69 o 
 -10   5   8        8.08        7.89      3.08 o 
  -9   5   8      167.04      149.37      7.09 o 
  -8   5   8      490.07      415.73     18.99 o 
  -7   5   8      201.93      173.70      9.06 o 
  -6   5   8       91.64       75.01      5.28 o 
  -5   5   8       83.90       80.59      5.59 o 
  -4   5   8      145.12      142.39     10.14 o 
  -3   5   8      901.44      866.79     23.60 o 
  -2   5   8      552.60      478.21     13.77 o 
  -1   5   8      204.07      176.59      7.32 o 
   0   5   8      223.17      208.93      9.75 o 
   1   5   8        4.47        2.26      3.19 o 
   2   5   8       10.69        6.98      3.68 o 
   3   5   8       78.75       76.43      6.56 o 
 -15   6   8        7.32       -4.44     12.67 o 
 -14   6   8      109.06      127.31     16.17 o 
 -13   6   8       68.63       70.60     12.88 o 
 -12   6   8        1.54        3.51      4.38 o 
 -11   6   8      188.90      176.31      9.04 o 
 -10   6   8        1.58        1.21      3.12 o 
  -9   6   8      600.53      558.10     21.29 o 
  -8   6   8      269.03      212.24     10.69 o 
  -7   6   8     1730.68     1515.71     60.17 o 
  -6   6   8      872.98      806.44     33.03 o 
  -5   6   8     1361.67     1326.12     59.73 o 
  -4   6   8     1097.30     1044.27     40.89 o 
  -3   6   8      252.88      211.05      7.14 o 
  -2   6   8       55.88       59.42      3.51 o 
  -1   6   8      191.33      159.93      6.10 o 
   0   6   8      159.92      157.03      8.40 o 
   1   6   8       55.70       44.46      4.93 o 
   2   6   8      123.79      114.61      7.77 o 
 -15   7   8       13.52       12.98     13.02 o 
 -14   7   8      109.14      125.96     16.45 o 
 -13   7   8        2.21        1.18     10.31 o 
 -12   7   8      372.19      391.65     15.20 o 
 -11   7   8       10.23        8.24      3.86 o 
 -10   7   8        0.46       -0.49      3.38 o 
  -9   7   8       68.08       79.68      7.13 o 
  -8   7   8       25.08       24.99      4.27 o 
  -7   7   8       43.50       47.03      4.86 o 
  -6   7   8        0.93        1.42      3.47 o 
  -5   7   8      267.36      257.86     12.64 o 
  -4   7   8      415.49      394.00     11.73 o 
  -3   7   8      482.48      484.92     14.15 o 
  -2   7   8      238.04      222.89      7.71 o 
  -1   7   8      105.16       86.60      6.04 o 
   0   7   8       11.81        4.16      3.75 o 
   1   7   8        4.88        3.99      4.37 o 
   2   7   8        0.45        1.21      4.93 o 
 -15   8   8        0.89       -7.57     12.81 o 
 -14   8   8        1.85       12.95     11.94 o 
 -13   8   8      116.76      137.87      8.39 o 
 -12   8   8      355.50      383.53     15.02 o 
 -11   8   8        5.05        2.86      3.99 o 
 -10   8   8      326.82      319.86     36.71 o 
  -9   8   8     1113.66     1083.51     44.25 o 
  -8   8   8      314.62      304.90     14.82 o 
  -7   8   8        6.55        1.04      3.92 o 
  -6   8   8       27.45       17.80      4.62 o 
  -5   8   8        5.58        6.42      4.23 o 
  -4   8   8      103.15      100.21      7.64 o 
  -3   8   8       34.41       31.91      3.29 o 
  -2   8   8      201.44      195.74      9.82 o 
  -1   8   8       33.98       42.86      5.28 o 
   0   8   8      206.02      212.47     11.35 o 
   1   8   8      141.41      124.88      8.89 o 
 -15   9   8        4.32        1.01     13.01 o 
 -14   9   8       47.90       67.51     13.95 o 
 -13   9   8       85.75       94.53      7.63 o 
 -12   9   8        0.09        1.44      4.98 o 
 -11   9   8       55.81       51.66      5.61 o 
 -10   9   8       75.30       65.22      6.77 o 
  -9   9   8      103.71      102.18      7.88 o 
  -8   9   8      742.80      688.68     29.59 o 
  -7   9   8      278.09      247.51     13.23 o 
  -6   9   8       12.83       12.49      5.00 o 
  -5   9   8       39.07       49.39      6.25 o 
  -4   9   8      478.00      476.37     21.80 o 
  -3   9   8       18.12       19.16      5.97 o 
  -2   9   8        2.90        9.89      4.72 o 
  -1   9   8        0.70       -3.44      4.72 o 
   0   9   8       22.22       17.04      5.83 o 
 -14  10   8      164.96      183.18     12.30 o 
 -13  10   8      253.83      277.18     13.10 o 
 -12  10   8      394.75      418.35     20.01 o 
 -11  10   8       25.01       27.83      6.35 o 
 -10  10   8       28.18       24.68      6.07 o 
  -9  10   8      107.61      117.32      9.09 o 
  -8  10   8       27.31       37.00      6.21 o 
  -7  10   8      128.19      136.82      9.65 o 
  -6  10   8      126.54      131.17      9.58 o 
  -5  10   8      271.78      262.67     14.79 o 
  -4  10   8      286.72      273.68     15.13 o 
  -1  10   8       42.75       43.42      6.94 o 
 -14  11   8        6.01       -0.06      6.78 o 
 -13  11   8      250.19      263.18     12.94 o 
 -12  11   8       49.32       54.00      8.36 o 
 -11  11   8        1.85       -0.73      6.04 o 
 -10  11   8       50.52       62.92      8.02 o 
  -9  11   8      497.60      509.90     23.92 o 
  -8  11   8      224.11      226.46     13.75 o 
  -7  11   8      135.00      146.65     10.66 o 
  -6  11   8        0.27       -4.37      6.07 o 
  -5  11   8        0.01       -5.24      6.21 o 
 -15  12   8       53.85       47.86      9.96 o 
 -14  12   8       49.93       57.06      9.41 o 
 -13  12   8      124.31      131.62     11.77 o 
 -12  12   8       15.67       22.77      7.15 o 
 -11  12   8      141.62      129.29     10.59 o 
 -10  12   8       73.02       70.84      8.78 o 
  -9  12   8       42.39       52.30      8.33 o 
  -8  12   8      267.14      306.82     17.22 o 
  -7  12   8       75.87       90.07      9.61 o 
  -6  12   8      194.71      215.31     14.58 o 
  -5  12   8      173.48      167.34     12.39 o 
 -12  13   8       87.07       95.38     10.27 o 
 -11  13   8        1.61       -4.27      7.18 o 
 -10  13   8        8.25        5.83      7.64 o 
  -9  13   8        0.75       -4.89      7.53 o 
  -8  13   8        6.58        8.50      7.98 o 
  -7  13   8        2.97        7.77      7.98 o 
  -6  13   8       36.68       32.24      8.78 o 
  -1 -14   9       32.62       35.78      6.39 o 
   0 -14   9      236.91      288.54     11.27 o 
   1 -14   9       15.78       18.29      8.17 o 
   2 -14   9      269.37      331.15     17.74 o 
   3 -14   9       19.52       21.62      7.29 o 
   4 -14   9       21.71       11.42      6.77 o 
   5 -14   9       11.15        5.31      6.21 o 
  -2 -13   9       58.67       67.65      7.08 o 
  -1 -13   9       12.90       12.70      5.57 o 
   0 -13   9        0.08       -0.53      3.89 o 
   1 -13   9        4.89        6.85      3.80 o 
   2 -13   9       68.53       66.98      5.03 o 
   3 -13   9        2.91        3.23      5.69 o 
   4 -13   9       15.25       23.32      6.18 o 
   5 -13   9      313.07      309.12     16.25 o 
   6 -13   9       81.67       76.05      8.09 o 
   7 -13   9      107.43      114.47      9.89 o 
  -3 -12   9      190.84      191.53     10.97 o 
  -2 -12   9      116.00      120.41      8.19 o 
  -1 -12   9       47.42       47.38      4.81 o 
   0 -12   9       66.45       78.53      7.65 o 
   1 -12   9      215.10      231.75      8.88 o 
   2 -12   9        0.18        2.46      3.23 o 
   3 -12   9       84.84       77.19      7.53 o 
   4 -12   9      101.04       96.52      8.16 o 
   5 -12   9      115.69      130.16      9.51 o 
   6 -12   9      151.33      159.73     11.11 o 
   7 -12   9      260.29      274.47     15.52 o 
   8 -12   9      153.64      160.29     11.70 o 
  -5 -11   9       24.52       26.79      5.48 o 
  -4 -11   9        7.67        7.81      4.55 o 
  -3 -11   9       40.66       39.29      5.38 o 
  -2 -11   9        5.19        3.47      3.24 o 
  -1 -11   9       15.30       16.77      3.51 o 
   0 -11   9      141.02      157.70      6.90 o 
   1 -11   9        5.95        9.14      3.07 o 
   2 -11   9      156.40      168.38      6.89 o 
   3 -11   9       38.31       35.09      5.69 o 
   4 -11   9      231.17      217.89     12.32 o 
   5 -11   9       48.40       51.40      6.70 o 
   6 -11   9        5.60       -1.11      5.48 o 
   7 -11   9        3.64        5.90      6.59 o 
   8 -11   9       23.77       25.16      7.95 o 
  -6 -10   9      103.63      111.52      8.09 o 
  -5 -10   9       22.19       21.21      4.72 o 
  -4 -10   9      350.91      339.61     15.14 o 
  -3 -10   9      110.55      122.07      6.25 o 
  -2 -10   9        0.40        1.75      2.76 o 
  -1 -10   9        1.49        5.73      2.80 o 
   0 -10   9       47.94       47.00      5.07 o 
   1 -10   9      283.29      320.46     10.35 o 
   2 -10   9       28.42       33.46      5.34 o 
   3 -10   9      418.42      438.75     20.07 o 
   4 -10   9      454.31      436.71     20.10 o 
   5 -10   9      251.98      254.06     13.61 o 
   6 -10   9       21.66       24.16      5.97 o 
   7 -10   9      114.38      136.82     10.07 o 
  -7  -9   9       62.98       65.15      6.63 o 
  -6  -9   9       37.85       39.22      5.31 o 
  -5  -9   9       91.56      102.67      6.98 o 
  -4  -9   9      172.08      194.69     10.03 o 
  -3  -9   9      205.61      200.29     10.10 o 
  -2  -9   9      112.34      116.55      5.39 o 
  -1  -9   9       53.17       54.11      3.66 o 
   0  -9   9       57.18       55.92      4.36 o 
   1  -9   9      619.97      624.52     17.86 o 
   2  -9   9      206.95      196.02     10.80 o 
   3  -9   9        0.09       -0.62      3.92 o 
   4  -9   9       56.13       50.47      5.87 o 
   5  -9   9       99.76      106.59      8.36 o 
   6  -9   9      287.99      305.89     15.97 o 
  -7  -8   9      115.16       95.83      6.98 o 
  -6  -8   9        0.67        1.25      3.61 o 
  -5  -8   9       53.46       50.85      5.00 o 
  -4  -8   9       47.87       52.11      5.62 o 
  -3  -8   9      238.50      265.12      7.44 o 
  -2  -8   9       34.91       24.06      5.87 o 
  -1  -8   9      236.05      228.24      9.58 o 
   0  -8   9      437.75      432.57     12.83 o 
   1  -8   9        4.08        2.29      3.51 o 
   2  -8   9      394.30      414.80     18.50 o 
   3  -8   9      195.07      206.08     11.11 o 
   4  -8   9      970.34      916.50     37.93 o 
   5  -8   9      245.19      240.49     12.84 o 
   6  -8   9        8.07        5.66      4.13 o 
  -9  -7   9       21.84       18.92      5.14 o 
  -8  -7   9      488.48      472.95     19.75 o 
  -7  -7   9      219.80      230.07     11.42 o 
  -6  -7   9       26.35       32.28      4.34 o 
  -5  -7   9       47.95       35.74      3.25 o 
  -4  -7   9      790.65      865.93     20.14 o 
  -3  -7   9      246.81      261.79      7.25 o 
  -2  -7   9       94.06       96.95      3.84 o 
  -1  -7   9       18.16       16.28      2.05 o 
   0  -7   9       10.44       13.26      2.24 o 
   1  -7   9       43.57       33.74      4.03 o 
   2  -7   9      366.75      328.87     15.28 o 
   3  -7   9       37.00       48.49      5.73 o 
   4  -7   9      546.68      485.64     22.29 o 
   5  -7   9      449.96      458.79     21.32 o 
   6  -7   9      224.57      248.19      9.82 o 
 -10  -6   9       26.17       16.21      5.21 o 
  -9  -6   9       31.05       40.57      5.41 o 
  -8  -6   9      179.67      163.04      9.27 o 
  -7  -6   9        1.13       -1.77      3.30 o 
  -6  -6   9       68.63       71.01      5.48 o 
  -5  -6   9      616.44      663.86     18.72 o 
  -4  -6   9      929.07      973.86     22.32 o 
  -3  -6   9      415.95      418.47     10.37 o 
  -2  -6   9     1080.11     1100.76     24.90 o 
  -1  -6   9       44.48       43.02      3.13 o 
   0  -6   9      101.84       95.00      4.58 o 
   1  -6   9      148.59      123.47      5.30 o 
   2  -6   9       16.52       11.95      2.61 o 
   3  -6   9        1.71        4.38      2.65 o 
   4  -6   9       65.18       71.92      4.54 o 
   5  -6   9       35.23       40.08      8.97 o 
   7  -6   9      337.65      388.45     17.11 o 
   8  -6   9      102.66       90.94      7.46 o 
 -11  -5   9      131.43       97.43      7.88 o 
 -10  -5   9       67.98       67.68      6.46 o 
  -9  -5   9       41.41       32.73      4.89 o 
  -8  -5   9       73.44       75.32      5.90 o 
  -7  -5   9      998.30      982.41     36.61 o 
  -6  -5   9      272.27      302.33      9.60 o 
  -5  -5   9       96.64       86.45     11.52 o 
  -4  -5   9       86.61       82.34      3.86 o 
  -3  -5   9      146.72      139.99      4.47 o 
  -2  -5   9      310.43      297.78      7.64 o 
  -1  -5   9     1007.67      966.00     28.07 o 
   0  -5   9      443.68      388.47     12.13 o 
   1  -5   9      106.29       89.97      4.44 o 
   2  -5   9      327.93      292.45      9.70 o 
   3  -5   9       17.21       17.38      3.05 o 
   4  -5   9       65.52       65.87      9.35 o 
   5  -5   9      318.30      336.10     16.14 o 
   6  -5   9      105.11      114.54      7.98 o 
   7  -5   9       23.16       17.74      5.14 o 
   8  -5   9       22.36       26.97      5.90 o 
 -12  -4   9        0.26        0.31      5.38 o 
 -11  -4   9        0.81       -4.34      4.51 o 
 -10  -4   9        1.06       -3.89      3.96 o 
  -9  -4   9      599.08      585.47     23.12 o 
  -8  -4   9      291.12      320.13     13.92 o 
  -7  -4   9      626.19      625.65     24.13 o 
  -6  -4   9      980.65     1069.37     29.01 o 
  -5  -4   9      537.26      584.66     16.45 o 
  -4  -4   9      293.20      265.32      9.18 o 
  -3  -4   9      319.61      302.61      9.16 o 
  -2  -4   9       85.38       79.22      3.72 o 
  -1  -4   9       41.28       38.61      4.56 o 
   0  -4   9       23.43       23.64      2.59 o 
   1  -4   9      581.50      534.48     22.43 o 
   2  -4   9      224.52      228.27     11.11 o 
   3  -4   9     1151.70     1052.76     42.45 o 
   4  -4   9      449.82      451.89     20.00 o 
   6  -4   9       48.02       59.52      6.25 o 
   7  -4   9      258.19      297.93     14.65 o 
   8  -4   9       36.19       35.05      6.35 o 
 -12  -3   9      250.04      246.56     12.77 o 
 -11  -3   9      149.94      143.11      9.09 o 
 -10  -3   9      102.36       90.66      6.53 o 
  -9  -3   9        3.54       -0.66      3.44 o 
  -8  -3   9        2.95        5.48      3.19 o 
  -7  -3   9        2.25        1.47      2.27 o 
  -6  -3   9       13.59       14.39      2.30 o 
  -5  -3   9      370.74      391.42     11.43 o 
  -4  -3   9     1063.53     1070.53     28.80 o 
  -3  -3   9      353.21      291.37      8.77 o 
  -2  -3   9      576.56      543.02     22.61 o 
  -1  -3   9     2086.88     2001.14     78.49 o 
   0  -3   9     1011.71      961.08     38.63 o 
   1  -3   9      758.29      653.87     26.95 o 
   2  -3   9       30.63       41.44      4.34 o 
   3  -3   9       59.29       62.23      5.62 o 
   5  -3   9       38.51       53.62      5.87 o 
   6  -3   9       22.27       40.19      5.87 o 
   7  -3   9      129.89      127.63      9.02 o 
 -12  -2   9       26.68       24.50      5.21 o 
 -11  -2   9      359.22      365.10     15.86 o 
 -10  -2   9      467.49      508.65     20.34 o 
  -9  -2   9       12.44        6.91      3.33 o 
  -8  -2   9      234.85      276.21     12.05 o 
  -7  -2   9      141.64      141.71      5.53 o 
  -6  -2   9      247.51      264.50     10.80 o 
  -5  -2   9       90.48       95.34      4.09 o 
  -4  -2   9       69.00       66.69      5.02 o 
  -3  -2   9      252.45      254.26     11.73 o 
  -2  -2   9      180.49      146.45      7.88 o 
  -1  -2   9     1704.68     1720.18     67.72 o 
   0  -2   9      109.87      100.42      6.56 o 
   1  -2   9        2.48        2.26      2.81 o 
   2  -2   9     1217.67     1249.94     49.99 o 
   3  -2   9      164.47      185.81     10.24 o 
   4  -2   9        1.10       -0.62      3.71 o 
   5  -2   9      102.26      112.25      7.88 o 
   6  -2   9        5.81        5.90      4.93 o 
   7  -2   9       11.10       12.39      5.62 o 
 -11  -1   9      141.73      161.12      9.16 o 
 -10  -1   9        5.88        7.08      3.51 o 
  -9  -1   9     1537.69     1586.21     53.27 o 
  -8  -1   9      202.16      208.05      6.43 o 
  -7  -1   9       97.99       88.34      3.58 o 
  -6  -1   9     2080.01     2070.71     48.69 o 
  -5  -1   9      459.11      456.86     12.93 o 
  -4  -1   9      166.16      163.50      8.44 o 
  -3  -1   9     1036.72      998.61     39.99 o 
  -2  -1   9      297.97      286.76     12.98 o 
  -1  -1   9       72.68       72.58      5.17 o 
   0  -1   9      133.14      120.24      7.32 o 
   1  -1   9      138.19      140.72      8.19 o 
   2  -1   9        2.18        1.49      3.68 o 
   3  -1   9      713.04      841.32     32.22 o 
   4  -1   9      415.29      501.66     20.80 o 
   5  -1   9       77.56       94.58      7.60 o 
   6  -1   9      180.71      188.37     11.21 o 
 -11   0   9      222.34      205.15     17.46 o 
 -10   0   9       10.38        9.82      3.17 o 
  -9   0   9       32.37       32.31      2.76 o 
  -8   0   9      386.57      388.15     10.24 o 
  -7   0   9        0.55       -0.01      1.68 o 
  -6   0   9      229.31      225.85      6.42 o 
  -5   0   9     1421.17     1309.18     51.93 o 
  -4   0   9     1959.69     1894.82     74.39 o 
  -3   0   9      136.14      109.20      6.56 o 
  -2   0   9      529.60      477.40     20.18 o 
  -1   0   9      142.24      139.43      7.74 o 
   0   0   9        1.60        3.23      3.16 o 
   1   0   9      160.42      189.87      9.86 o 
   2   0   9        2.85        1.79      2.47 o 
   3   0   9        1.78        2.05      3.47 o 
   4   0   9       12.76       15.13      4.58 o 
   5   0   9      361.60      356.73     16.25 o 
   6   0   9       96.49      104.82      8.40 o 
 -14   1   9        4.53        0.17     11.66 o 
 -13   1   9       10.36        4.96     10.45 o 
 -12   1   9      282.47      258.72     20.55 o 
 -11   1   9      336.48      315.66     22.32 o 
 -10   1   9      660.37      699.47     21.86 o 
  -9   1   9      329.10      316.79      8.70 o 
  -8   1   9      943.34      875.07     21.22 o 
  -7   1   9      657.55      586.69     14.61 o 
  -6   1   9      323.80      300.20     13.51 o 
  -5   1   9       98.80      100.31      6.32 o 
  -4   1   9      324.02      313.22     13.99 o 
  -3   1   9      660.10      677.71     27.85 o 
  -2   1   9      126.64      129.02      7.46 o 
  -1   1   9      242.08      270.94     12.81 o 
   0   1   9      719.50      769.12     31.71 o 
   1   1   9      506.61      574.28     16.53 o 
   2   1   9      248.23      257.15     11.91 o 
   4   1   9       77.80       80.77      6.63 o 
   5   1   9       16.00       15.10      5.17 o 
 -14   2   9       74.73       51.78     13.12 o 
 -13   2   9       58.43       50.12     11.80 o 
 -12   2   9       30.10       26.55      9.82 o 
 -11   2   9       85.45       85.35     11.28 o 
 -10   2   9        1.33        3.92      3.08 o 
  -9   2   9     1640.78     1573.30     37.28 o 
  -8   2   9      399.59      389.22     10.18 o 
  -7   2   9     1073.88      897.75     29.12 o 
  -6   2   9     1210.11     1097.74     43.85 o 
  -5   2   9      249.18      221.76     10.59 o 
  -4   2   9       15.78       16.76      3.33 o 
  -3   2   9      406.76      411.71     17.88 o 
  -2   2   9      274.97      277.76     13.02 o 
  -1   2   9      227.95      238.55     11.73 o 
   0   2   9        3.93        5.27      3.31 o 
   1   2   9      251.06      237.65     11.00 o 
   2   2   9       78.38       88.65      6.42 o 
   3   2   9      214.67      219.65     11.04 o 
   4   2   9      128.35      115.37      8.09 o 
 -15   3   9        9.53        6.77     12.70 o 
 -14   3   9       75.90       56.89     12.98 o 
 -13   3   9      240.89      258.15     21.21 o 
 -12   3   9      491.85      492.07     31.18 o 
 -11   3   9      513.75      541.94     32.91 o 
 -10   3   9       99.77      109.39      6.20 o 
  -9   3   9      616.58      547.61     18.77 o 
  -8   3   9      284.82      273.96     10.47 o 
  -7   3   9        7.63       11.07      3.05 o 
  -6   3   9      177.18      157.49      8.37 o 
  -5   3   9      545.20      484.86     20.45 o 
  -4   3   9      773.81      749.96     30.70 o 
  -3   3   9      251.69      223.01     10.97 o 
  -2   3   9      480.80      528.07     22.43 o 
  -1   3   9      604.27      640.14     18.06 o 
   0   3   9      347.77      354.26     19.93 o 
   1   3   9      120.05      121.55      7.39 o 
   2   3   9        8.10        5.80      3.54 o 
   3   3   9       12.17        6.07      4.16 o 
   4   3   9       46.88       37.35      5.69 o 
 -15   4   9        1.14        3.16     12.36 o 
 -14   4   9        0.75       -1.84     10.93 o 
 -13   4   9       35.37       32.24     10.90 o 
 -12   4   9       37.43       50.85     10.97 o 
 -11   4   9      166.45      162.17      8.03 o 
 -10   4   9     1244.54     1116.92     36.30 o 
  -9   4   9      280.72      241.73      9.69 o 
  -8   4   9     1017.89      858.34     28.10 o 
  -7   4   9       60.30       44.11      4.27 o 
  -6   4   9       75.11       79.48      5.48 o 
  -5   4   9        0.26        3.82      3.05 o 
  -4   4   9       25.31       33.74      4.20 o 
  -3   4   9      651.92      669.55     27.85 o 
  -2   4   9       25.98       26.63      3.00 o 
  -1   4   9        1.09       -1.39      2.22 o 
   0   4   9       93.20       99.16      6.28 o 
   1   4   9      111.56      107.98      6.80 o 
   2   4   9       97.93       88.65      6.56 o 
   3   4   9       88.58       81.98      6.94 o 
 -15   5   9      128.58       94.96     15.72 o 
 -14   5   9      307.54      343.97     26.00 o 
 -13   5   9       68.41       58.97     12.32 o 
 -12   5   9       32.59       42.19      5.16 o 
 -11   5   9       19.49       14.76      3.96 o 
 -10   5   9       67.71       59.49      4.77 o 
  -9   5   9      802.01      708.50     23.75 o 
  -8   5   9     1129.78      961.26     38.94 o 
  -7   5   9     1452.36     1262.07     50.42 o 
  -6   5   9     1067.40      948.62     38.46 o 
  -5   5   9      646.18      567.87     24.00 o 
  -4   5   9       25.01       23.08      2.53 o 
  -3   5   9      132.92      139.56      5.49 o 
  -2   5   9        2.91        2.16      2.27 o 
  -1   5   9       25.93       22.29      2.79 o 
   0   5   9       16.76       21.10      3.89 o 
   1   5   9       14.53       14.65      4.03 o 
   2   5   9       56.80       50.19      5.62 o 
 -15   6   9       34.03       36.13     13.99 o 
 -14   6   9      109.73      113.15     15.93 o 
 -13   6   9      285.37      266.39     21.70 o 
 -12   6   9      435.90      403.38     20.66 o 
 -11   6   9       12.94        6.54      3.90 o 
 -10   6   9        4.12        8.84      3.36 o 
  -9   6   9     1143.91      955.83     38.91 o 
  -8   6   9        9.46       12.98      3.71 o 
  -7   6   9       12.10       13.40      3.61 o 
  -6   6   9      266.51      236.85     11.73 o 
  -5   6   9      544.42      526.77     15.03 o 
  -4   6   9     1331.39     1246.64     36.17 o 
  -3   6   9      278.14      271.28      8.81 o 
  -2   6   9       79.09       77.21      4.09 o 
  -1   6   9       15.40       17.63      3.75 o 
   0   6   9       17.36       12.32      3.89 o 
   1   6   9       11.57        6.25      4.13 o 
   2   6   9        3.94        3.68      4.65 o 
 -15   7   9        0.84        0.94     12.98 o 
 -14   7   9        9.09       20.13     12.08 o 
 -13   7   9       64.39       65.66      8.24 o 
 -12   7   9      122.20      145.59      8.16 o 
 -11   7   9        6.71        2.96      3.82 o 
 -10   7   9      534.98      464.59     16.72 o 
  -9   7   9      292.11      240.88     12.22 o 
  -8   7   9     2109.70     1912.28     75.75 o 
  -7   7   9      861.34      750.00     31.26 o 
  -6   7   9      218.67      197.51     10.62 o 
  -5   7   9        2.76        1.67      3.82 o 
  -4   7   9        1.90        2.44      2.41 o 
  -3   7   9      138.80      140.91      5.87 o 
  -2   7   9      112.50       97.39      6.42 o 
  -1   7   9       71.42       64.24      5.62 o 
   0   7   9       49.02       37.00      5.14 o 
   1   7   9      174.01      177.40     10.55 o 
 -15   8   9      101.71      110.58     17.15 o 
 -14   8   9      116.12      142.55     17.01 o 
 -13   8   9       18.16       16.22      5.67 o 
 -12   8   9       37.28       32.66      5.21 o 
 -11   8   9       10.46       12.71      4.30 o 
 -10   8   9       23.25       20.34      4.89 o 
  -9   8   9      240.91      208.45     11.52 o 
  -8   8   9       22.73       23.88      4.79 o 
  -7   8   9      541.35      506.05     22.33 o 
  -6   8   9      477.14      473.84     21.18 o 
  -5   8   9        8.63        4.75      4.34 o 
  -4   8   9       66.31       85.94      7.39 o 
  -3   8   9      532.58      471.99     15.15 o 
  -2   8   9        8.15        4.16      3.92 o 
  -1   8   9       26.36       21.00      4.89 o 
   0   8   9        3.19        1.87      5.03 o 
 -14   9   9       64.17       64.45      8.62 o 
 -13   9   9      277.03      294.43     13.14 o 
 -12   9   9      503.56      518.42     19.30 o 
 -11   9   9      157.79      152.24     10.27 o 
 -10   9   9       51.89       54.21      6.46 o 
  -9   9   9       37.88       35.16      5.69 o 
  -8   9   9        0.05        0.66      4.69 o 
  -7   9   9        7.22        9.34      4.93 o 
  -6   9   9        2.23       -1.42      4.72 o 
  -5   9   9        1.78        4.20      5.03 o 
  -4   9   9      447.57      453.68     21.21 o 
  -2   9   9       92.76       96.52      7.71 o 
  -1   9   9       64.00       57.65      6.91 o 
 -14  10   9       18.23       22.03      6.62 o 
 -13  10   9       12.51       10.81      5.84 o 
 -12  10   9       40.94       51.92      7.53 o 
 -11  10   9      169.89      157.03     10.97 o 
 -10  10   9      303.30      311.17     16.18 o 
  -9  10   9        4.76        4.44      5.34 o 
  -8  10   9      389.81      387.84     18.95 o 
  -7  10   9       32.49       35.26      6.66 o 
  -6  10   9       42.44       51.64      7.18 o 
  -5  10   9        7.70        5.62      6.04 o 
  -4  10   9       33.90       28.53      6.84 o 
 -15  11   9      243.58      257.04     17.77 o 
 -14  11   9       21.00       34.01      7.19 o 
 -13  11   9       16.63       19.64      7.50 o 
 -12  11   9      132.96      135.40     10.69 o 
 -11  11   9       41.68       44.49      7.50 o 
 -10  11   9        4.78        5.90      6.21 o 
  -9  11   9      255.24      238.13     14.30 o 
  -8  11   9      185.45      200.87     13.16 o 
  -7  11   9      340.28      355.26     18.92 o 
  -6  11   9      148.71      151.37     11.59 o 
  -5  11   9       60.52       59.42      8.82 o 
 -14  12   9       44.26       35.44      8.85 o 
 -13  12   9       43.64       45.99      9.20 o 
 -12  12   9      119.32      115.23     10.59 o 
 -11  12   9      165.63      182.02     12.70 o 
 -10  12   9        9.65       10.20      7.29 o 
  -9  12   9       97.12       92.78      9.79 o 
  -8  12   9        0.47        2.05      7.18 o 
  -7  12   9        3.98       -0.80      7.18 o 
  -6  12   9        2.50        7.22      8.29 o 
   0 -14  10        9.39        5.25      4.58 o 
   1 -14  10        2.39        2.79      4.43 o 
   2 -14  10      196.27      204.20     13.88 o 
  -2 -13  10       11.82       14.37      5.41 o 
  -1 -13  10      192.97      249.70     12.76 o 
   0 -13  10      199.44      231.05     14.46 o 
   1 -13  10       94.86      110.69      8.95 o 
   2 -13  10       14.11       14.53      4.26 o 
   3 -13  10       47.22       51.75      7.50 o 
   4 -13  10        2.02        1.94      5.93 o 
   5 -13  10        6.28       -0.45      6.18 o 
  -3 -12  10        0.03        6.07      4.79 o 
  -2 -12  10       30.50       28.02      4.36 o 
  -1 -12  10        6.64       10.75      3.78 o 
   0 -12  10        2.57       10.78      3.83 o 
   1 -12  10       92.29      109.00      5.84 o 
   2 -12  10       31.76       28.53      3.99 o 
   3 -12  10      106.07      117.77      9.09 o 
   4 -12  10      339.24      342.87     17.39 o 
   5 -12  10       65.53       65.94      7.71 o 
   6 -12  10       36.18       41.89      7.46 o 
   7 -12  10        3.01        3.54      7.01 o 
  -4 -11  10      183.39      201.35     11.18 o 
  -3 -11  10       20.46       22.49      4.89 o 
  -2 -11  10       22.50       19.79      3.69 o 
  -1 -11  10        0.09        1.91      3.31 o 
   0 -11  10      195.38      221.20      8.60 o 
   1 -11  10        0.55        4.15      3.12 o 
   2 -11  10      220.47      228.19     12.88 o 
   3 -11  10      201.90      190.08     11.56 o 
   4 -11  10      191.51      214.79     12.63 o 
   5 -11  10      295.08      303.25     16.04 o 
   6 -11  10      115.28      120.79      9.79 o 
   7 -11  10      233.88      272.83     15.93 o 
  -6 -10  10       27.02       23.08      5.21 o 
  -5 -10  10        6.28        5.52      4.34 o 
  -4 -10  10        0.80       -0.76      3.96 o 
  -3 -10  10       11.39        7.66      2.90 o 
  -2 -10  10        1.82        0.83      3.04 o 
  -1 -10  10      514.39      559.34     16.63 o 
   0 -10  10       86.78       99.00      5.11 o 
   1 -10  10      106.54      123.91      5.75 o 
   2 -10  10        0.71        4.34      4.62 o 
   3 -10  10       80.89       71.64      7.01 o 
   4 -10  10       35.50       42.10      6.32 o 
   5 -10  10       36.54       33.35      6.39 o 
   6 -10  10      145.59      132.42     10.07 o 
   7 -10  10       43.35       45.89      8.42 o 
  -7  -9  10      213.65      220.07     11.70 o 
  -6  -9  10      133.66      134.88      8.68 o 
  -5  -9  10       17.97       19.05      4.44 o 
  -4  -9  10        8.62        4.52      3.05 o 
  -3  -9  10        7.59        9.37      2.65 o 
  -2  -9  10      103.89      131.24      5.11 o 
  -1  -9  10       26.27       29.60      9.96 o 
   0  -9  10      131.85      147.88      6.17 o 
   1  -9  10      481.60      468.18     21.07 o 
   2  -9  10      462.91      493.45     22.08 o 
   3  -9  10       67.14       76.46      6.98 o 
   4  -9  10      145.64      158.00     10.31 o 
   5  -9  10      105.99      126.24     10.59 o 
   6  -9  10       60.93       60.47      9.77 o 
  -8  -8  10       32.11       32.10      5.45 o 
  -7  -8  10       25.78       27.59      4.93 o 
  -6  -8  10      228.10      240.86     11.77 o 
  -5  -8  10       85.86      101.87      6.94 o 
  -4  -8  10      114.02      119.39      8.58 o 
  -3  -8  10        6.95        6.15      2.32 o 
  -2  -8  10       18.19       15.94      2.43 o 
  -1  -8  10      353.91      363.90      9.46 o 
   0  -8  10      501.45      478.41     14.35 o 
   1  -8  10       10.38        9.18      3.05 o 
   2  -8  10      449.73      412.24     19.51 o 
   3  -8  10      349.18      329.97     16.49 o 
   4  -8  10       73.07       93.75      8.40 o 
   5  -8  10      482.89      516.00     25.93 o 
   6  -8  10      179.69      191.64     12.88 o 
  -9  -7  10        9.34        4.65      4.82 o 
  -8  -7  10       63.87       54.91      5.83 o 
  -7  -7  10       61.74       55.05      5.55 o 
  -6  -7  10       42.29       41.79      4.89 o 
  -5  -7  10       50.72       48.80      3.77 o 
  -4  -7  10        1.46        1.16      2.17 o 
  -3  -7  10      160.33      175.38      5.64 o 
  -2  -7  10       61.82       67.97      3.27 o 
  -1  -7  10     1389.43     1437.32     32.50 o 
   0  -7  10      101.03       90.16      4.79 o 
   1  -7  10      815.33      757.47     22.89 o 
   2  -7  10       73.91       93.15      5.00 o 
   3  -7  10        2.13        0.05      2.97 o 
   4  -7  10       43.83       51.91      7.18 o 
   5  -7  10       51.80       48.41      6.21 o 
 -10  -6  10       56.10       56.85      6.56 o 
  -9  -6  10      186.42      165.36      9.96 o 
  -8  -6  10       31.68       34.19      4.89 o 
  -7  -6  10      420.39      451.42     18.64 o 
  -6  -6  10      942.74      994.46     27.29 o 
  -5  -6  10       59.88       72.41      4.15 o 
  -4  -6  10        2.04        0.88      2.24 o 
  -3  -6  10        3.81        0.86      1.85 o 
  -2  -6  10       64.86       76.95      6.02 o 
  -1  -6  10      389.86      352.20     11.54 o 
   0  -6  10        2.02        6.15      2.64 o 
   1  -6  10       13.40       13.16      2.88 o 
   2  -6  10      160.83      151.74      6.34 o 
   3  -6  10      570.66      548.60     17.06 o 
   4  -6  10      934.08      878.40     26.27 o 
   5  -6  10       43.08       40.09      6.46 o 
   7  -6  10       60.16       84.69      7.74 o 
   8  -6  10       21.41       19.19      6.18 o 
 -11  -5  10        3.76        5.97      5.24 o 
 -10  -5  10       67.62       70.42      6.66 o 
  -9  -5  10       37.32       32.59      4.93 o 
  -8  -5  10       60.69       45.26      5.07 o 
  -7  -5  10      313.27      344.37     14.93 o 
  -6  -5  10      890.09      963.89     26.46 o 
  -5  -5  10      385.82      413.33     12.34 o 
  -4  -5  10      461.14      489.61     14.21 o 
  -3  -5  10      109.14      111.82      4.80 o 
  -2  -5  10       95.63       81.48      3.82 o 
  -1  -5  10       11.02        8.74      2.43 o 
   0  -5  10      130.62      121.45      8.40 o 
   1  -5  10        0.31        0.14      2.38 o 
   2  -5  10       17.27       16.59      4.03 o 
   3  -5  10      160.82      149.57      9.37 o 
   4  -5  10      254.80      261.00     13.23 o 
   6  -5  10       62.50       90.62      7.91 o 
   7  -5  10       97.42      104.85      8.61 o 
 -12  -4  10       53.98       65.42      7.25 o 
 -11  -4  10      192.72      219.65     11.94 o 
 -10  -4  10      313.68      342.03     15.34 o 
  -9  -4  10        7.73        2.26      3.82 o 
  -8  -4  10      534.52      510.94     20.52 o 
  -7  -4  10        0.47       -1.93      2.54 o 
  -6  -4  10      219.88      208.22      7.38 o 
  -5  -4  10      289.62      301.85      9.43 o 
  -4  -4  10        7.89        6.57      2.08 o 
  -3  -4  10       16.01       14.38      2.15 o 
  -2  -4  10      213.13      208.35     10.34 o 
  -1  -4  10      666.76      623.87     25.94 o 
   0  -4  10       31.62       28.46      3.99 o 
   1  -4  10       63.78       66.02      5.55 o 
   2  -4  10       21.39       32.03      4.41 o 
   3  -4  10      326.26      340.45     15.90 o 
   4  -4  10        1.80        1.84      4.82 o 
   6  -4  10       55.09       68.55      7.29 o 
   7  -4  10       12.32       14.65      6.21 o 
 -12  -3  10       57.45       44.56      6.35 o 
 -11  -3  10      174.13      178.10     10.34 o 
 -10  -3  10       81.15       87.01      6.53 o 
  -9  -3  10      496.47      537.13     21.42 o 
  -8  -3  10       76.14       80.94      5.97 o 
  -7  -3  10      894.97      990.71     27.04 o 
  -6  -3  10      701.60      743.04     20.62 o 
  -5  -3  10      452.06      483.07     13.94 o 
  -4  -3  10        2.02        1.95      1.81 o 
  -3  -3  10      103.41      114.96      7.08 o 
  -2  -3  10        2.84        4.13      2.64 o 
  -1  -3  10      170.49      151.10      8.33 o 
   0  -3  10     4081.62     3822.74    148.72 o 
   1  -3  10      157.48      114.89      7.50 o 
   2  -3  10        4.94        5.00      3.51 o 
   3  -3  10      413.95      413.34     18.64 o 
   5  -3  10        1.74        5.03      4.93 o 
   6  -3  10      142.79      181.74     11.52 o 
 -12  -2  10       10.75       16.45      5.10 o 
 -11  -2  10        8.24        4.48      4.20 o 
 -10  -2  10        0.73       -3.23      3.68 o 
  -9  -2  10        7.63        7.67      3.61 o 
  -8  -2  10      413.42      456.55     13.51 o 
  -7  -2  10      128.29      137.63      5.76 o 
  -6  -2  10       22.74       25.90      2.63 o 
  -5  -2  10     1108.09     1130.08     30.42 o 
  -4  -2  10      743.27      683.84     28.24 o 
  -3  -2  10       85.50      122.77      7.05 o 
  -2  -2  10     2255.52     2102.58     82.56 o 
  -1  -2  10      493.47      476.63     20.42 o 
   0  -2  10      160.84      147.70      8.40 o 
   1  -2  10      156.67      151.41      8.89 o 
   2  -2  10       11.34       12.11      4.06 o 
   4  -2  10      108.96      148.38      9.44 o 
   5  -2  10      408.45      458.59     20.27 o 
   6  -2  10      180.67      232.56     13.29 o 
 -11  -1  10      107.70      138.70      8.23 o 
 -10  -1  10       73.37       90.76      6.35 o 
  -9  -1  10        7.51        5.07      3.37 o 
  -8  -1  10      390.78      415.37     12.52 o 
  -7  -1  10       17.35       18.67      2.30 o 
  -6  -1  10      183.92      178.97      6.20 o 
  -5  -1  10      598.54      574.36     24.06 o 
  -4  -1  10      226.31      208.87     10.34 o 
  -3  -1  10        2.10        0.42      2.95 o 
  -2  -1  10      105.03      125.23      7.46 o 
  -1  -1  10     1209.79     1204.11     48.22 o 
   0  -1  10       44.23       45.81      5.07 o 
   1  -1  10       63.70       82.26      6.25 o 
   2  -1  10       11.29        2.53      4.34 o 
   3  -1  10      132.98      152.17      9.48 o 
   4  -1  10        0.06       -0.66      4.44 o 
   5  -1  10        4.91       11.45      5.55 o 
 -10   0  10       56.36       67.38      9.46 o 
  -9   0  10      592.58      598.34     15.21 o 
  -8   0  10       41.75       44.97      2.81 o 
  -7   0  10     1219.19     1250.90     30.02 o 
  -6   0  10     1453.27     1424.05     56.61 o 
  -5   0  10      194.02      174.57      9.20 o 
  -4   0  10        0.27        0.90      2.57 o 
  -3   0  10       17.38       19.51      3.30 o 
  -2   0  10      209.54      233.76     11.39 o 
  -1   0  10        5.63        0.42      3.47 o 
   0   0  10      356.18      432.46     19.06 o 
   1   0  10        1.97        1.70      4.30 o 
   2   0  10      338.13      384.12     16.70 o 
   3   0  10      228.95      261.35     12.98 o 
   4   0  10      246.49      275.40     13.95 o 
   5   0  10       47.88       49.77      6.84 o 
 -12   1  10       29.95       12.63      9.48 o 
 -11   1  10        8.35       13.43      8.61 o 
 -10   1  10        2.95        1.40      3.36 o 
  -9   1  10      153.73      156.22      5.37 o 
  -8   1  10      893.56      836.45     22.00 o 
  -7   1  10      214.98      213.80     10.69 o 
  -6   1  10      330.10      337.07     15.17 o 
  -5   1  10      683.87      635.60     26.43 o 
  -4   1  10       83.96       83.23      5.80 o 
  -3   1  10        3.84        1.74      3.26 o 
  -2   1  10      391.23      372.77     16.73 o 
  -1   1  10       52.78       61.22      5.59 o 
   0   1  10       58.81       63.03      6.14 o 
   1   1  10      284.89      305.80     10.16 o 
   2   1  10       47.15       48.63      5.45 o 
   3   1  10      172.10      178.72     10.34 o 
   4   1  10      124.93      151.44      9.61 o 
 -13   2  10      179.34      146.10     15.55 o 
 -12   2  10      529.98      554.95     34.37 o 
 -11   2  10       43.14       53.94      9.79 o 
 -10   2  10      215.16      197.11      8.75 o 
  -9   2  10      491.78      439.90     15.11 o 
  -8   2  10      604.44      564.00     19.07 o 
  -7   2  10       42.17       43.21      4.48 o 
  -6   2  10      100.51      101.91      6.70 o 
  -5   2  10       75.40       69.80      5.35 o 
  -4   2  10       10.51        9.16      3.57 o 
  -3   2  10      430.56      453.92     19.79 o 
  -2   2  10      281.04      303.06     14.34 o 
  -1   2  10      797.97      845.67     34.90 o 
   0   2  10      121.98      136.83      5.98 o 
   1   2  10       47.44       48.21      5.14 o 
   2   2  10       78.07       60.18      6.00 o 
   3   2  10       31.95       38.35      5.59 o 
 -15   3  10        3.26        0.42     12.63 o 
 -14   3  10       48.21       27.11     11.97 o 
 -13   3  10       42.57       47.38     11.59 o 
 -12   3  10      178.02      170.05     15.79 o 
 -11   3  10      186.80      180.28     11.73 o 
 -10   3  10      344.66      302.10     11.65 o 
  -9   3  10      502.01      453.57     16.00 o 
  -8   3  10      211.83      185.54      9.65 o 
  -7   3  10      535.94      517.85     22.01 o 
  -6   3  10      102.73       82.37      5.76 o 
  -5   3  10      342.83      319.36     14.62 o 
  -4   3  10      539.28      497.54     21.42 o 
  -3   3  10       11.82        9.41      3.92 o 
  -2   3  10      153.11      146.62      9.16 o 
  -1   3  10      106.15      113.62      6.02 o 
   0   3  10       53.19       52.86      5.03 o 
   1   3  10       12.53        9.20      3.96 o 
   2   3  10      279.89      283.05     13.40 o 
   3   3  10       68.30       64.24      6.73 o 
 -15   4  10      101.76       78.23     14.92 o 
 -14   4  10      120.28      122.07     15.62 o 
 -13   4  10      338.06      335.86     24.58 o 
 -12   4  10      222.70      215.18     18.15 o 
 -11   4  10       17.02       10.15      3.92 o 
 -10   4  10      197.03      163.28      7.79 o 
  -9   4  10       63.65       61.54      4.50 o 
  -8   4  10      614.31      533.50     22.54 o 
  -7   4  10      338.31      284.78     13.33 o 
  -6   4  10       14.57       10.97      3.54 o 
  -5   4  10        8.47        9.51      3.64 o 
  -4   4  10      346.86      337.65     15.59 o 
  -3   4  10      642.78      637.57     26.98 o 
  -2   4  10      451.08      460.85     13.73 o 
  -1   4  10       34.95       38.35      3.49 o 
   0   4  10       63.40       65.98      5.66 o 
   1   4  10        4.69        4.03      3.82 o 
   2   4  10        1.11        0.35      4.34 o 
 -15   5  10        0.34        4.44     12.56 o 
 -14   5  10      109.28      118.04     15.58 o 
 -13   5  10      300.52      266.39     21.63 o 
 -12   5  10     1090.95     1029.50     34.30 o 
 -11   5  10       12.04       14.78      3.88 o 
 -10   5  10        2.01        5.89      3.39 o 
  -9   5  10      355.35      321.37     14.89 o 
  -8   5  10        0.34        2.78      3.37 o 
  -7   5  10        5.17        5.87      3.47 o 
  -6   5  10      132.40      101.21      7.08 o 
  -5   5  10       25.16       29.36      4.41 o 
  -4   5  10       13.67       12.86      4.22 o 
  -3   5  10       81.61       92.00      6.35 o 
  -2   5  10       81.63       72.59      4.18 o 
  -1   5  10      100.18      102.84      6.66 o 
   0   5  10        1.23        1.32      3.68 o 
   1   5  10       21.57       21.10      4.75 o 
 -15   6  10        3.80       -4.65     12.70 o 
 -14   6  10      136.04      126.13     16.14 o 
 -13   6  10       11.24       18.71     10.52 o 
 -12   6  10      128.50      129.70      7.56 o 
 -11   6  10      320.64      267.46     16.82 o 
 -10   6  10      319.62      275.01     13.43 o 
  -9   6  10     1122.78      953.96     38.97 o 
  -8   6  10      784.86      676.63     28.37 o 
  -7   6  10      271.18      232.03     11.77 o 
  -6   6  10       72.61       65.08      5.87 o 
  -5   6  10      324.50      342.28     15.29 o 
  -4   6  10        2.03        3.44      2.53 o 
  -3   6  10        6.19        5.59      2.75 o 
  -2   6  10       46.86       48.01      3.73 o 
  -1   6  10       19.86       10.65      4.03 o 
   0   6  10        6.62        7.43      4.30 o 
   1   6  10        7.12        4.58      4.62 o 
 -15   7  10       34.43       35.12     14.09 o 
 -14   7  10       18.81        8.16     11.77 o 
 -13   7  10      127.44      115.42      8.61 o 
 -12   7  10      258.68      241.82     15.88 o 
 -11   7  10       33.76       38.74      4.97 o 
 -10   7  10       94.08       83.61      6.73 o 
  -9   7  10      249.86      231.40     12.05 o 
  -8   7  10      468.48      397.63     17.88 o 
  -7   7  10      683.63      567.22     24.52 o 
  -6   7  10      375.16      365.56     17.05 o 
  -5   7  10        4.54        5.34      4.69 o 
  -4   7  10       20.09       19.15      3.89 o 
  -3   7  10      253.11      237.49      8.39 o 
  -2   7  10       20.67       17.84      4.37 o 
  -1   7  10        6.46        3.57      4.16 o 
   0   7  10       32.54       19.54      5.17 o 
 -14   8  10      105.85      105.62     15.83 o 
 -13   8  10      145.46      143.48      8.81 o 
 -12   8  10      296.59      265.73     11.74 o 
 -11   8  10      122.35      120.20      8.54 o 
 -10   8  10      611.77      567.49     24.90 o 
  -9   8  10      478.52      403.08     18.64 o 
  -8   8  10       83.77       70.35      6.53 o 
  -7   8  10        3.79        1.39      4.44 o 
  -6   8  10       93.40       79.24      7.01 o 
  -5   8  10        1.04       -4.30      4.51 o 
  -4   8  10        2.17        8.54      5.14 o 
  -3   8  10      248.34      205.18     10.59 o 
  -2   8  10       71.88       68.03      6.35 o 
  -1   8  10       70.96       67.96      6.87 o 
 -14   9  10        2.93        0.87      6.41 o 
 -13   9  10        6.93        8.42      5.57 o 
 -12   9  10        0.23        1.01      5.48 o 
 -11   9  10       41.77       34.78      6.11 o 
 -10   9  10      190.32      160.40     10.41 o 
  -9   9  10      122.64      123.84      8.85 o 
  -8   9  10      358.23      341.49     16.94 o 
  -7   9  10        6.35        7.50      5.34 o 
  -6   9  10      151.41      133.84      9.55 o 
  -5   9  10      226.63      223.75     13.33 o 
  -4   9  10       61.68       53.48      7.22 o 
 -15  10  10      187.81      197.19     13.99 o 
 -14  10  10      122.72      152.93     11.91 o 
 -13  10  10       37.91       32.24      7.36 o 
 -12  10  10        1.30        0.17      5.93 o 
 -11  10  10        0.17        3.37      5.76 o 
 -10  10  10       34.96       26.62      6.35 o 
  -9  10  10       39.24       31.17      6.46 o 
  -8  10  10       15.76       15.06      6.14 o 
  -7  10  10      189.93      203.34     12.88 o 
  -6  10  10      283.02      315.57     16.80 o 
  -5  10  10       11.64       12.11      7.22 o 
 -14  11  10      200.62      212.64     14.89 o 
 -13  11  10      184.39      182.06     13.12 o 
 -12  11  10       41.81       45.92      7.91 o 
 -11  11  10       33.80       47.83      7.84 o 
 -10  11  10       26.25       33.53      7.29 o 
  -9  11  10      165.22      167.44     11.80 o 
  -8  11  10        5.70       13.50      6.94 o 
  -7  11  10       43.55       42.69      8.16 o 
  -6  11  10        0.04        7.39      7.88 o 
 -11  12  10      164.98      164.21     12.36 o 
 -10  12  10      217.11      196.74     13.95 o 
  -9  12  10       70.30       61.61      9.23 o 
  -8  12  10      176.48      176.78     12.95 o 
  -7  12  10       43.48       52.69      9.23 o 
   1 -14  11        2.06        4.55      6.14 o 
  -2 -13  11      140.66      139.11     11.42 o 
  -1 -13  11      130.61      150.72      7.86 o 
   0 -13  11       15.00       16.28      4.54 o 
   1 -13  11      191.37      233.58     15.10 o 
   2 -13  11       71.85       75.91      8.64 o 
   3 -13  11       26.28       21.52      7.01 o 
  -3 -12  11       61.23       85.24      7.60 o 
  -2 -12  11        0.58        2.12      3.48 o 
  -1 -12  11       92.71      100.92      6.06 o 
   0 -12  11       34.58       34.99      6.35 o 
   1 -12  11       17.17       17.95      4.11 o 
   2 -12  11      182.90      195.87     12.57 o 
   3 -12  11      134.65      164.83     11.59 o 
   4 -12  11      166.79      170.46     12.01 o 
   5 -12  11       44.55       43.38      7.67 o 
  -4 -11  11       18.08       22.91      5.38 o 
  -3 -11  11        2.10        4.85      3.79 o 
  -2 -11  11      180.02      223.33      9.04 o 
  -1 -11  11      473.47      524.95     16.49 o 
   0 -11  11      116.77      140.42      6.55 o 
   1 -11  11        1.22       -4.75      5.34 o 
   2 -11  11      139.60      150.33     10.31 o 
   3 -11  11       18.11       16.76      5.97 o 
   4 -11  11       21.56       25.02      6.56 o 
   5 -11  11        0.08       -1.46      6.00 o 
   6 -11  11        2.60        1.40      5.66 o 
   7 -11  11       16.96       25.09      9.72 o 
  -5 -10  11        0.36       -0.38      4.34 o 
  -4 -10  11       57.22       61.19      6.14 o 
  -3 -10  11       39.97       52.80      3.95 o 
  -2 -10  11      157.42      168.20      6.20 o 
  -1 -10  11       72.61       66.38      4.00 o 
   0 -10  11        0.82       -1.10      2.63 o 
   3 -10  11      537.46      532.66     25.24 o 
   4 -10  11      166.22      180.08     12.46 o 
   5 -10  11       90.07      113.19      7.38 o 
   6 -10  11       51.84       59.08      6.72 o 
  -6  -9  11       67.56       77.12      6.80 o 
  -5  -9  11      173.17      170.60      9.79 o 
  -4  -9  11       37.51       30.25      3.33 o 
  -3  -9  11        3.14        7.38      2.78 o 
  -2  -9  11       81.67       83.59      6.68 o 
  -1  -9  11      159.70      169.63      5.84 o 
   0  -9  11        2.56        0.56      3.38 o 
   1  -9  11       20.42       19.89      3.77 o 
   2  -9  11      230.81      245.14      9.47 o 
   3  -9  11      209.80      204.30      8.61 o 
   4  -9  11        1.16        1.71      5.05 o 
   5  -9  11       58.17       55.38      5.67 o 
   6  -9  11       74.89       80.90     10.66 o 
  -8  -8  11       16.59       12.29      4.96 o 
  -7  -8  11      102.92       92.85      7.25 o 
  -6  -8  11        1.47        1.70      4.20 o 
  -5  -8  11      352.97      343.52     11.30 o 
  -4  -8  11       31.88       42.55      6.00 o 
  -3  -8  11       43.54       46.77      3.34 o 
  -2  -8  11     1117.21     1160.35     26.74 o 
  -1  -8  11     1864.29     1840.95     41.42 o 
   0  -8  11      191.54      203.01      7.99 o 
   1  -8  11       15.26        9.88      3.28 o 
   2  -8  11      171.44      159.80      7.11 o 
   3  -8  11       41.74       44.64      6.47 o 
   4  -8  11       43.19       47.53      6.49 o 
   5  -8  11       55.89       55.91      8.19 o 
  -9  -7  11       78.87       87.05      7.43 o 
  -8  -7  11        1.23        5.07      4.41 o 
  -7  -7  11       27.98       26.13      5.00 o 
  -6  -7  11      213.29      256.48     12.29 o 
  -5  -7  11        1.43        2.26      2.75 o 
  -4  -7  11      216.28      210.57      7.76 o 
  -3  -7  11        7.93        5.08      2.28 o 
  -2  -7  11       32.78       28.39      2.68 o 
  -1  -7  11       79.91       76.63      4.70 o 
   0  -7  11       43.19       45.51      5.15 o 
   1  -7  11      519.43      510.94     22.43 o 
   2  -7  11      281.72      253.33      9.30 o 
   3  -7  11      675.17      590.79     18.53 o 
   4  -7  11      411.74      396.80     13.60 o 
   7  -7  11        1.14       -2.67      5.97 o 
 -10  -6  11        9.56        8.61      5.14 o 
  -9  -6  11        8.95       -0.35      4.44 o 
  -8  -6  11       76.07      100.51      7.32 o 
  -7  -6  11       58.06       62.79      5.90 o 
  -6  -6  11      182.04      192.49      7.44 o 
  -5  -6  11      148.06      145.73      6.24 o 
  -4  -6  11       99.86       82.13      4.60 o 
  -3  -6  11       41.06       39.95      3.15 o 
  -2  -6  11     1288.98     1267.95     34.31 o 
  -1  -6  11      307.34      317.33     10.71 o 
   0  -6  11        8.06        3.72      2.77 o 
   1  -6  11        0.07        1.60      2.80 o 
   2  -6  11      262.57      225.12      8.52 o 
   3  -6  11      211.66      188.66     10.83 o 
   4  -6  11       71.42       69.45      6.80 o 
   7  -6  11       38.36       27.38      6.91 o 
 -11  -5  11      139.30      152.58      9.75 o 
 -10  -5  11      253.03      221.32     11.87 o 
  -9  -5  11       20.62       19.96      4.82 o 
  -8  -5  11       43.03       63.51      6.00 o 
  -7  -5  11       10.56        2.98      3.68 o 
  -6  -5  11       59.74       62.24      3.97 o 
  -5  -5  11      531.40      545.53     15.80 o 
  -4  -5  11       24.05       25.89      2.79 o 
  -3  -5  11       19.59       16.91      2.67 o 
  -2  -5  11      487.95      480.42     20.83 o 
  -1  -5  11      420.00      399.29     17.78 o 
   0  -5  11      356.56      336.85     15.48 o 
   1  -5  11       90.40       85.87      6.49 o 
   2  -5  11      313.49      304.93     14.61 o 
   3  -5  11      261.20      251.39     13.12 o 
   4  -5  11      137.52      148.94     10.17 o 
   6  -5  11        7.67        2.81      5.97 o 
 -12  -4  11        7.65        5.55      5.59 o 
 -11  -4  11       22.43       30.26      5.73 o 
 -10  -4  11       90.18      105.65      7.71 o 
  -9  -4  11      336.21      364.92     16.00 o 
  -8  -4  11        9.58       14.47      4.16 o 
  -7  -4  11     1126.71     1276.36     34.61 o 
  -6  -4  11      160.24      181.55      6.84 o 
  -5  -4  11      355.02      350.34     10.81 o 
  -4  -4  11       51.57       51.02      6.30 o 
  -3  -4  11      488.29      454.91     19.83 o 
  -2  -4  11      153.90      137.35      7.84 o 
  -1  -4  11      814.62      730.99     30.28 o 
   0  -4  11      115.84      105.79      7.22 o 
   1  -4  11     1099.93      977.43     39.84 o 
   2  -4  11      640.00      523.03     22.71 o 
   3  -4  11      416.68      394.76     18.16 o 
   5  -4  11       18.33       31.65      6.59 o 
   6  -4  11       31.68       28.81      7.05 o 
 -12  -3  11      191.08      200.87     11.77 o 
 -11  -3  11       39.19       33.49      5.66 o 
 -10  -3  11       23.65       23.39      4.93 o 
  -9  -3  11       25.26       28.95      4.79 o 
  -8  -3  11      123.72      133.11      6.04 o 
  -7  -3  11       83.89       85.97      6.32 o 
  -6  -3  11       11.27        8.71      2.46 o 
  -5  -3  11      263.68      261.56      8.48 o 
  -4  -3  11       50.02       43.07      4.65 o 
  -3  -3  11       11.54       10.13      3.64 o 
  -2  -3  11      867.87      781.85     32.20 o 
  -1  -3  11      424.82      402.56     17.85 o 
   0  -3  11       23.96       19.05      3.92 o 
   1  -3  11       53.27       43.07      4.93 o 
   2  -3  11      218.08      188.38     10.48 o 
   4  -3  11       22.93       32.52      6.35 o 
   5  -3  11      126.40      162.54     10.90 o 
 -11  -2  11      373.53      397.42     17.32 o 
 -10  -2  11      642.19      701.24     27.26 o 
  -9  -2  11        5.62        4.37      3.71 o 
  -8  -2  11      112.15      127.66      9.96 o 
  -7  -2  11        7.57        5.45      2.47 o 
  -6  -2  11       92.61       88.97      4.23 o 
  -5  -2  11      279.31      264.72      8.47 o 
  -4  -2  11      169.31      139.12      8.30 o 
  -3  -2  11     1778.26     1658.92     65.76 o 
  -2  -2  11      693.88      680.92     28.37 o 
  -1  -2  11      404.63      389.29     17.39 o 
   0  -2  11        2.91        5.14      3.75 o 
   1  -2  11      132.06      138.53      8.68 o 
   2  -2  11      193.25      190.56     10.80 o 
   4  -2  11        0.25       -2.92      5.10 o 
   5  -2  11        3.11        7.43      6.11 o 
 -11  -1  11       12.47       18.81      4.79 o 
 -10  -1  11        2.21        2.95      3.78 o 
  -9  -1  11      182.24      198.83     11.84 o 
  -8  -1  11        8.34       11.90      2.63 o 
  -7  -1  11      836.75      830.70     22.93 o 
  -6  -1  11     1328.52     1304.17     35.01 o 
  -5  -1  11      122.85      118.74      7.60 o 
  -4  -1  11      162.98      180.43      9.68 o 
  -3  -1  11      779.03      712.06     29.55 o 
  -2  -1  11       91.76      105.10      7.15 o 
  -1  -1  11      191.50      173.49      9.55 o 
   0  -1  11       17.24       17.28      4.27 o 
   1  -1  11      272.89      300.03     14.54 o 
   3  -1  11      443.66      546.27     23.19 o 
   4  -1  11      308.37      378.20     17.95 o 
 -10   0  11        0.63       -0.94      3.44 o 
  -9   0  11      121.35      120.37      6.30 o 
  -8   0  11      632.73      638.99     16.07 o 
  -7   0  11       17.48       16.56      2.44 o 
  -6   0  11       84.57       81.77      6.07 o 
  -5   0  11       17.06       21.62      4.03 o 
  -4   0  11       71.49       62.89      5.38 o 
  -3   0  11      348.75      335.92     15.45 o 
  -2   0  11      579.65      661.05     27.78 o 
  -1   0  11       56.85       56.05      5.48 o 
   0   0  11       38.69       50.57      5.62 o 
   1   0  11       13.74       10.38      5.45 o 
   2   0  11       26.55       24.12      5.10 o 
   3   0  11       33.14       40.23      6.18 o 
   4   0  11       99.87      129.05      9.65 o 
 -11   1  11      312.11      308.43     21.59 o 
 -10   1  11      709.06      680.25     23.04 o 
  -9   1  11        1.43        2.53      2.12 o 
  -8   1  11      372.85      377.06     17.12 o 
  -7   1  11       52.36       65.35      5.59 o 
  -6   1  11        3.67        5.83      3.61 o 
  -5   1  11      799.46      767.08     31.71 o 
  -4   1  11        1.47        2.36      3.51 o 
  -3   1  11      993.48      970.53     39.63 o 
  -2   1  11      136.68      143.25      8.85 o 
  -1   1  11      359.72      391.14     17.98 o 
   0   1  11      279.49      340.26     16.70 o 
   1   1  11       18.19       20.03      4.65 o 
   2   1  11      173.28      210.83     11.52 o 
   3   1  11      179.57      174.87     10.93 o 
 -13   2  11       13.00        3.09     10.31 o 
 -12   2  11      200.10      159.74     15.24 o 
 -11   2  11        0.60        0.83      4.56 o 
 -10   2  11        6.42        6.90      3.85 o 
  -9   2  11      679.52      646.25     21.96 o 
  -8   2  11       60.20       52.10      5.07 o 
  -7   2  11      534.48      471.49     20.45 o 
  -6   2  11     1098.49     1015.54     41.13 o 
  -5   2  11       20.00       13.54      3.92 o 
  -4   2  11      309.16      292.13     13.99 o 
  -3   2  11       52.48       72.50      6.32 o 
  -2   2  11        0.68        2.29      4.34 o 
  -1   2  11        1.94       -0.10      4.96 o 
   0   2  11      302.55      313.28     15.88 o 
   1   2  11      105.54      123.01      8.26 o 
   2   2  11      286.52      328.42     15.52 o 
 -15   3  11       82.02       60.70     14.44 o 
 -14   3  11       25.29       17.46     11.77 o 
 -13   3  11      271.47      276.45     22.08 o 
 -12   3  11      226.04      205.91     17.60 o 
 -11   3  11      244.27      234.33     10.21 o 
 -10   3  11       12.01        7.81      3.54 o 
  -9   3  11      191.43      172.48      9.62 o 
  -8   3  11      528.78      457.90     20.03 o 
  -7   3  11       28.12       20.41      4.06 o 
  -6   3  11       32.15       31.55      4.51 o 
  -5   3  11        6.80        6.59      3.40 o 
  -4   3  11      334.58      327.75     15.45 o 
  -3   3  11      350.32      396.70     18.12 o 
  -2   3  11      607.37      646.25     27.78 o 
  -1   3  11       68.20       64.16      4.38 o 
   0   3  11        9.02        6.07      4.10 o 
   1   3  11       13.50       14.51      4.79 o 
   2   3  11        0.23       -0.24      4.58 o 
 -15   4  11       49.55       36.13     13.64 o 
 -14   4  11      198.10      176.12     17.88 o 
 -13   4  11       55.83       47.34     11.31 o 
 -12   4  11      213.64      216.28     10.27 o 
 -11   4  11      620.77      585.85     30.61 o 
 -10   4  11       28.94       29.24      4.08 o 
  -9   4  11       31.48       23.64      4.23 o 
  -8   4  11      503.23      410.74     18.23 o 
  -7   4  11      132.90      122.67      7.88 o 
  -6   4  11       10.02        4.93      3.89 o 
  -5   4  11      328.23      300.81     14.44 o 
  -4   4  11      144.28      132.00      8.71 o 
  -3   4  11      399.42      422.29     12.95 o 
  -2   4  11        2.02       -0.46      2.77 o 
  -1   4  11      178.78      186.95      9.96 o 
   0   4  11       46.01       50.67      5.66 o 
   1   4  11      102.83      108.43      7.88 o 
 -15   5  11       16.61        9.23     12.74 o 
 -14   5  11       60.56       52.55     12.84 o 
 -13   5  11       48.56       48.90     11.84 o 
 -12   5  11      232.95      221.57     10.25 o 
 -11   5  11      168.65      138.05      8.75 o 
 -10   5  11      123.57       94.97      6.94 o 
  -9   5  11      385.73      329.77     15.38 o 
  -8   5  11       37.40       35.23      4.79 o 
  -7   5  11      332.53      284.77     13.75 o 
  -6   5  11     1345.55     1243.79     50.20 o 
  -5   5  11      107.63      109.58      7.60 o 
  -4   5  11      123.40      121.66      5.56 o 
  -3   5  11       21.13       21.44      3.24 o 
  -2   5  11        0.92       -2.07      2.87 o 
  -1   5  11       16.96       14.75      4.37 o 
   0   5  11       26.66       21.97      4.96 o 
 -14   6  11      150.23      161.02     17.67 o 
 -13   6  11      145.15      171.48      9.65 o 
 -12   6  11       85.15       71.09      6.12 o 
 -11   6  11        0.69        0.10      4.27 o 
 -10   6  11        1.21       -0.52      3.99 o 
  -9   6  11        0.00       -0.87      3.89 o 
  -8   6  11      245.84      213.69     11.32 o 
  -7   6  11        1.66        3.09      4.03 o 
  -6   6  11      172.09      147.73      9.34 o 
  -5   6  11        5.54        4.69      2.79 o 
  -4   6  11       77.99       75.72      4.52 o 
  -3   6  11       24.03       25.05      3.63 o 
  -2   6  11      108.47      114.23      7.50 o 
  -1   6  11        0.60        1.46      4.27 o 
   0   6  11        0.45       -1.53      4.69 o 
 -14   7  11      191.36      192.02     19.23 o 
 -13   7  11      155.90      138.93     12.17 o 
 -12   7  11      618.48      563.95     20.40 o 
 -11   7  11      195.39      171.09     10.38 o 
 -10   7  11      439.04      368.94     17.29 o 
  -9   7  11       12.36        8.85      4.34 o 
  -8   7  11      314.11      287.16     14.27 o 
  -7   7  11       48.99       36.89      5.55 o 
  -6   7  11        0.03        0.35      4.58 o 
  -5   7  11       12.39        7.39      5.03 o 
  -4   7  11        0.36       -0.66      5.00 o 
  -3   7  11      211.01      188.28      7.61 o 
  -2   7  11        7.91        6.25      4.55 o 
  -1   7  11       51.64       42.83      6.07 o 
 -14   8  11       99.67      101.68      8.44 o 
 -13   8  11       10.57        6.04      5.21 o 
 -12   8  11       64.31       60.81      7.01 o 
 -11   8  11       92.86       86.22      7.50 o 
 -10   8  11       51.60       55.46      6.32 o 
  -9   8  11      319.94      271.91     13.99 o 
  -8   8  11       26.43       19.26      5.07 o 
  -7   8  11       51.92       49.53      6.14 o 
  -6   8  11      112.57      112.70      8.54 o 
  -5   8  11        4.42        5.10      5.41 o 
  -4   8  11        6.72        0.28      5.55 o 
  -2   8  11        2.18        2.46      5.00 o 
 -14   9  11       55.42       56.47      9.06 o 
 -13   9  11      402.73      412.97     20.31 o 
 -12   9  11      311.41      270.73     15.17 o 
 -11   9  11       97.56       86.18      7.91 o 
 -10   9  11        9.02        4.86      5.38 o 
  -9   9  11       29.91       30.06      6.11 o 
  -8   9  11      164.42      174.73     11.35 o 
  -7   9  11       18.82       17.04      6.42 o 
  -6   9  11       69.28       58.34      7.57 o 
  -5   9  11        1.55       -3.44      6.11 o 
 -14  10  11       39.71       42.69      9.06 o 
 -13  10  11       45.57       39.81      7.74 o 
 -12  10  11      130.17      138.39     10.41 o 
 -11  10  11       27.17       16.17      6.35 o 
 -10  10  11       65.52       62.75      7.98 o 
  -9  10  11       74.13       81.29      8.23 o 
  -8  10  11      133.26      124.99      9.93 o 
  -7  10  11      113.02      122.59     10.45 o 
  -6  10  11        9.98       13.40      7.01 o 
  -5  10  11        9.90        9.93      7.98 o 
 -11  11  11       35.15       28.77      7.32 o 
 -10  11  11        5.49        3.33      6.63 o 
  -9  11  11      226.98      215.59     14.72 o 
  -8  11  11       61.45       58.93      8.71 o 
  -7  11  11       39.20       46.51      8.61 o 
  -6  11  11       70.99       66.85     10.24 o 
   0 -13  12       35.59       40.26      6.87 o 
  -2 -12  12      115.22      108.81      6.84 o 
  -1 -12  12       79.74       78.10      8.58 o 
   0 -12  12       46.69       57.12      4.89 o 
   1 -12  12       65.32       64.15      6.91 o 
   2 -12  12      107.16       98.54      6.75 o 
  -3 -11  12        0.25       -1.61      3.50 o 
  -2 -11  12        9.31        9.94      3.56 o 
  -1 -11  12        5.22       11.84      3.43 o 
   0 -11  12       20.99       26.56      3.57 o 
   1 -11  12      282.90      285.03     17.95 o 
   2 -11  12       65.00       71.72      5.88 o 
   3 -11  12      251.89      262.88     10.91 o 
   4 -11  12      176.17      207.67     10.78 o 
  -5 -10  12       79.86      107.84      8.12 o 
  -4 -10  12      110.01      123.25      8.43 o 
  -3 -10  12       56.86       59.09      4.25 o 
  -2 -10  12      109.36      119.18     13.15 o 
  -1 -10  12      285.45      301.42      8.85 o 
   0 -10  12        8.77        4.13      3.91 o 
   1 -10  12       78.27       85.59      5.93 o 
   2 -10  12        8.84        8.28      6.35 o 
   3 -10  12       38.37       41.04      5.30 o 
   4 -10  12        8.67        6.18      4.86 o 
   5 -10  12        8.74        7.60      5.53 o 
   6 -10  12       39.79       18.53      9.61 o 
  -6  -9  12       57.57       59.52      6.49 o 
  -5  -9  12        5.21        2.01      4.27 o 
  -4  -9  12      227.03      259.87      9.71 o 
  -3  -9  12      247.75      280.86      8.41 o 
  -2  -9  12      305.28      330.15      9.32 o 
  -1  -9  12      130.92      139.18      5.46 o 
   0  -9  12      416.73      415.46     18.92 o 
   1  -9  12      121.85      116.04      9.35 o 
   2  -9  12      175.85      185.79      8.23 o 
   3  -9  12       48.48       52.58      5.15 o 
   4  -9  12       32.78       21.13      4.96 o 
   5  -9  12        3.37        2.05      5.12 o 
  -7  -8  12      119.34      130.30      8.71 o 
  -6  -8  12       12.17       10.48      4.58 o 
  -5  -8  12       15.57       11.49      3.44 o 
  -4  -8  12      126.27      154.99      6.89 o 
  -3  -8  12       38.68       33.71      3.74 o 
  -2  -8  12      108.20      107.84      5.47 o 
  -1  -8  12        0.49        2.49      3.42 o 
   0  -8  12       57.59       57.09      4.69 o 
   1  -8  12      447.95      412.31     13.76 o 
   2  -8  12       68.36       62.62      4.93 o 
   3  -8  12       46.22       43.02      8.12 o 
   4  -8  12      205.20      222.95     14.02 o 
   5  -8  12       51.11       32.63      8.05 o 
  -8  -7  12       21.58       21.48      5.28 o 
  -7  -7  12       54.74       60.04      6.21 o 
  -6  -7  12       59.71       77.81      4.96 o 
  -5  -7  12      876.14      962.67     26.95 o 
  -4  -7  12      400.51      410.61     12.83 o 
  -3  -7  12      419.50      460.71     13.97 o 
  -2  -7  12      710.15      748.86     31.60 o 
  -1  -7  12      249.09      242.93     18.97 o 
   0  -7  12        0.44       -0.02      3.08 o 
   1  -7  12      143.09      124.68      6.27 o 
   2  -7  12      138.79      127.25      8.68 o 
   3  -7  12       57.79       61.22      6.84 o 
   4  -7  12       20.35       20.13      6.00 o 
  -9  -6  12        0.84        3.16      4.86 o 
  -8  -6  12       11.63       15.48      4.79 o 
  -7  -6  12      357.94      398.14     17.25 o 
  -6  -6  12      303.86      340.95     11.22 o 
  -5  -6  12       66.91       63.15      4.25 o 
  -4  -6  12      405.40      429.71     26.63 o 
  -3  -6  12      454.89      455.83     13.68 o 
  -2  -6  12      497.54      514.23     22.53 o 
  -1  -6  12      122.38      101.56      7.22 o 
   0  -6  12      562.72      529.91     23.12 o 
   1  -6  12       38.23       36.62      5.34 o 
   2  -6  12      532.44      516.45     22.88 o 
   3  -6  12      265.92      255.52     13.57 o 
   4  -6  12       23.80       20.96      5.66 o 
 -10  -5  12       73.72       63.20      6.91 o 
  -9  -5  12       14.81       18.85      5.10 o 
  -8  -5  12        2.64        2.71      4.23 o 
  -7  -5  12      466.41      520.25     15.61 o 
  -6  -5  12       51.02       51.54      4.02 o 
  -5  -5  12       39.98       57.76      3.98 o 
  -4  -5  12      149.02      146.76      6.77 o 
  -3  -5  12        0.35       -1.11      3.78 o 
  -2  -5  12      111.12      100.34      7.05 o 
  -1  -5  12        3.38        5.17      3.82 o 
   0  -5  12       37.01       24.64      4.44 o 
   1  -5  12      645.34      582.68     25.10 o 
   2  -5  12      243.82      219.94     11.94 o 
   3  -5  12      127.25      108.74      8.16 o 
 -11  -4  12        0.66       -1.84      5.10 o 
 -10  -4  12       13.08       15.24      5.17 o 
  -9  -4  12       55.44       65.91      6.35 o 
  -8  -4  12        2.23        0.00      3.89 o 
  -7  -4  12       24.00       23.41      3.33 o 
  -6  -4  12        2.04       -0.63      2.60 o 
  -5  -4  12      363.46      386.44     12.58 o 
  -4  -4  12        3.37        1.80      3.78 o 
  -3  -4  12      901.68      834.96     34.52 o 
  -2  -4  12      665.95      609.86     25.90 o 
  -1  -4  12      916.58      814.12     33.72 o 
   0  -4  12        0.51        1.49      3.68 o 
   1  -4  12      170.89      172.75     10.03 o 
   2  -4  12        1.62        2.71      5.03 o 
   3  -4  12        4.91        7.95      5.62 o 
   5  -4  12        1.19       -1.04      6.49 o 
 -12  -3  12       75.46       73.89      7.67 o 
 -11  -3  12      167.38      185.25     10.97 o 
 -10  -3  12      156.00      195.14     10.86 o 
  -9  -3  12        2.76        0.76      4.03 o 
  -8  -3  12        1.85        4.38      3.06 o 
  -7  -3  12       24.54       22.12      3.15 o 
  -6  -3  12        0.93        1.45      2.52 o 
  -5  -3  12       23.93       24.43      4.65 o 
  -2  -3  12      454.68      375.52     17.12 o 
  -1  -3  12     1665.45     1457.95     58.38 o 
   0  -3  12      393.80      336.23     15.83 o 
   1  -3  12        1.83        0.56      4.03 o 
   2  -3  12      455.75      450.70     20.73 o 
   4  -3  12        4.39        8.23      6.46 o 
 -11  -2  12        3.52       -3.16      4.55 o 
 -10  -2  12       61.19       78.40      6.59 o 
  -9  -2  12       69.80       91.19      5.04 o 
  -8  -2  12      127.31      128.99      5.88 o 
  -7  -2  12      492.36      520.91     15.24 o 
  -6  -2  12      426.42      416.12     12.49 o 
  -5  -2  12      237.11      235.91     12.01 o 
  -4  -2  12        9.63        8.36      3.92 o 
  -3  -2  12      364.81      382.64     17.32 o 
  -2  -2  12      696.73      635.68     26.91 o 
  -1  -2  12      193.85      194.73     10.66 o 
   0  -2  12       12.92       18.78      5.10 o 
   1  -2  12      447.47      426.88     19.51 o 
   2  -2  12      130.72      100.52      8.50 o 
   3  -2  12       51.08       73.09      8.12 o 
   4  -2  12       97.69      127.28     10.38 o 
 -11  -1  12       11.30       12.49      4.75 o 
 -10  -1  12        8.31       11.42      4.30 o 
  -9  -1  12        1.87        0.67      2.77 o 
  -8  -1  12        9.56        6.96      2.67 o 
  -7  -1  12       38.28       34.00      3.22 o 
  -6  -1  12      798.73      846.43     35.01 o 
  -5  -1  12     1091.97     1061.66     43.14 o 
  -4  -1  12        2.77        1.84      3.71 o 
  -3  -1  12      735.43      683.42     28.72 o 
  -2  -1  12      999.96      911.19     37.48 o 
  -1  -1  12      231.34      235.94     12.25 o 
   0  -1  12        1.16        1.15      4.89 o 
   1  -1  12      175.72      188.41     11.28 o 
   3  -1  12       27.34       41.75      7.08 o 
 -10   0  12       80.46       98.40      4.99 o 
  -9   0  12        9.95       11.52      2.88 o 
  -8   0  12      297.56      291.91      9.44 o 
  -7   0  12      396.31      389.21     17.81 o 
  -6   0  12        8.07        3.44      3.85 o 
  -5   0  12        4.67        5.87      3.92 o 
  -4   0  12      462.44      405.14     18.37 o 
  -3   0  12       31.46       38.77      5.31 o 
  -2   0  12       35.37       46.96      5.66 o 
  -1   0  12      182.24      183.59     10.80 o 
   0   0  12      708.64      760.24     32.50 o 
   2   0  12      326.77      368.35     17.53 o 
   3   0  12      152.22      193.33     12.15 o 
 -10   1  12        2.11        3.26      4.11 o 
  -9   1  12       16.02       21.21      5.07 o 
  -8   1  12       67.77       64.52      5.97 o 
  -7   1  12      945.60      939.22     38.55 o 
  -6   1  12      449.63      446.03     19.82 o 
  -5   1  12      338.56      337.02     15.83 o 
  -4   1  12       10.26       12.04      4.48 o 
  -3   1  12       66.09       87.05      7.08 o 
  -2   1  12      106.01      110.96      8.40 o 
  -1   1  12       10.39        8.75      5.31 o 
   0   1  12       80.26       96.35      8.82 o 
   1   1  12      503.60      568.57     23.82 o 
   2   1  12       50.00       56.95      7.15 o 
 -12   2  12      142.03      118.08     13.57 o 
 -11   2  12      115.76      122.67      7.14 o 
 -10   2  12       17.78       15.34      4.28 o 
  -9   2  12        0.44        1.53      4.13 o 
  -8   2  12        3.19        7.36      4.13 o 
  -7   2  12       79.44       73.30      6.07 o 
  -6   2  12      180.09      184.63     10.24 o 
  -5   2  12      391.74      401.57     18.26 o 
  -4   2  12      235.60      239.41     12.50 o 
  -3   2  12     1316.98     1282.78     52.04 o 
  -2   2  12      336.22      378.36     17.98 o 
  -1   2  12       97.33      121.65      8.95 o 
   0   2  12        7.47        3.23      4.41 o 
   1   2  12       76.29       85.10      7.60 o 
 -14   3  12        1.21       -4.48     11.21 o 
 -13   3  12      118.13      108.08     14.09 o 
 -12   3  12        2.17        3.89      9.30 o 
 -11   3  12      298.37      299.64     12.36 o 
 -10   3  12      218.32      207.37     11.28 o 
  -9   3  12        6.37        9.02      4.13 o 
  -8   3  12      203.14      187.89     10.41 o 
  -7   3  12        1.00        1.67      3.82 o 
  -6   3  12      127.72      140.64      8.89 o 
  -5   3  12      118.86      115.51      7.91 o 
  -4   3  12      533.03      501.88     22.32 o 
  -3   3  12      325.67      353.84     17.04 o 
  -2   3  12       74.57       88.33      5.23 o 
  -1   3  12      170.19      184.27      7.75 o 
   0   3  12      288.06      306.34     14.75 o 
   1   3  12       64.55       74.93      7.39 o 
 -14   4  12      145.84      133.94     16.11 o 
 -13   4  12      165.48      166.96     16.70 o 
 -12   4  12        7.93        6.83      4.42 o 
 -11   4  12       42.21       40.95      4.87 o 
 -10   4  12      298.64      282.99     13.95 o 
  -9   4  12      178.59      167.24      9.72 o 
  -8   4  12      349.05      314.52     15.00 o 
  -7   4  12      285.32      266.71     13.30 o 
  -6   4  12      109.40      118.50      8.02 o 
  -5   4  12        7.48       10.20      4.69 o 
  -4   4  12      284.44      266.29     13.85 o 
  -3   4  12      272.77      303.84     12.60 o 
  -2   4  12       45.84       51.42      4.47 o 
  -1   4  12        3.18        3.51      4.55 o 
   0   4  12       51.12       50.12      6.32 o 
 -14   5  12      197.69      210.42     19.75 o 
 -13   5  12       31.31       28.41      5.47 o 
 -12   5  12      105.80       92.48      6.78 o 
 -11   5  12       46.68       39.25      5.55 o 
 -10   5  12       29.42       34.98      5.24 o 
  -9   5  12      105.14       86.63      6.87 o 
  -8   5  12        9.55        8.64      4.30 o 
  -7   5  12        3.44        1.49      4.23 o 
  -6   5  12       66.60       62.51      6.25 o 
  -5   5  12       92.23      100.31      7.77 o 
  -4   5  12      465.54      459.84     14.13 o 
  -3   5  12      485.73      482.45     14.85 o 
  -2   5  12      117.18      121.45      8.23 o 
  -1   5  12       29.54       32.69      5.59 o 
 -14   6  12       40.08       40.26     13.15 o 
 -13   6  12       84.59       80.17      7.00 o 
 -12   6  12       20.03       18.60      5.87 o 
 -11   6  12        3.65        5.45      4.65 o 
 -10   6  12       85.46       82.02      6.87 o 
  -9   6  12      148.04      123.64      8.54 o 
  -8   6  12      576.33      504.63     22.39 o 
  -7   6  12        8.61        7.36      4.62 o 
  -6   6  12       23.33       16.83      5.28 o 
  -5   6  12       11.32        7.39      5.31 o 
  -4   6  12      141.30      136.50      6.45 o 
  -3   6  12        5.00        5.18      3.54 o 
  -2   6  12        8.82        9.09      4.86 o 
  -1   6  12       46.46       47.79      6.46 o 
 -14   7  12       35.79       38.38      6.89 o 
 -13   7  12        8.81        8.25      5.61 o 
 -12   7  12      126.95      113.08      8.61 o 
 -11   7  12       23.08       15.58      5.10 o 
 -10   7  12      121.40      103.78      7.88 o 
  -9   7  12      266.25      210.08     11.77 o 
  -8   7  12       85.63       79.07      7.15 o 
  -7   7  12      141.64      121.66      8.75 o 
  -6   7  12       16.14       22.00      5.83 o 
  -5   7  12      342.24      296.25     15.52 o 
  -4   7  12      116.84      105.93      9.27 o 
  -3   7  12      127.87      108.40      7.95 o 
  -2   7  12        6.24        8.64      5.34 o 
 -14   8  12      221.52      220.17     14.61 o 
 -13   8  12      144.49      124.78      9.75 o 
 -12   8  12      190.50      173.45     11.42 o 
 -11   8  12       35.14       24.23      5.80 o 
 -10   8  12       27.23       20.58      5.48 o 
  -9   8  12       40.56       32.10      5.90 o 
  -8   8  12       31.88       31.10      5.93 o 
  -7   8  12       10.22        8.61      5.66 o 
  -6   8  12      109.92       99.34      8.64 o 
  -5   8  12       46.82       45.40      7.25 o 
  -4   8  12      552.19      515.28     23.96 o 
 -14   9  12       11.83       10.86      7.29 o 
 -13   9  12       75.69       70.25      8.36 o 
 -12   9  12       66.35       52.06      7.25 o 
 -11   9  12       16.35       18.36      6.59 o 
 -10   9  12        4.25        5.31      5.76 o 
  -9   9  12       22.99       20.27      6.04 o 
  -8   9  12      179.98      162.31     11.32 o 
  -7   9  12       17.45       18.98      6.70 o 
  -6   9  12       12.94       12.29      6.80 o 
  -5   9  12        1.60       -0.69      7.60 o 
 -11  10  12        0.64        1.46      6.14 o 
 -10  10  12       17.43       10.52      6.42 o 
  -9  10  12      132.80      119.50     10.03 o 
  -8  10  12       29.26       39.22      7.77 o 
  -7  10  12       78.36       78.93      9.37 o 
  -3 -11  13        6.57        4.81      5.47 o 
  -2 -11  13       81.00       93.95      6.37 o 
  -1 -11  13      155.81      143.88      7.35 o 
   0 -11  13      131.97      127.87     10.86 o 
   1 -11  13       10.50        3.05      6.46 o 
  -4 -10  13       11.13        5.90      4.21 o 
  -3 -10  13       77.98       87.68      5.05 o 
  -2 -10  13      160.00      192.78      8.49 o 
  -1 -10  13       28.95       28.25      4.93 o 
   0 -10  13       62.15       75.80      8.71 o 
   1 -10  13      184.18      180.70     12.11 o 
   2 -10  13      146.10      163.79     11.94 o 
   3 -10  13       22.44       15.69      7.01 o 
  -5  -9  13      122.07      147.48     15.83 o 
  -4  -9  13       38.04       38.64      5.52 o 
  -3  -9  13       47.66       42.95      4.39 o 
  -2  -9  13       69.95       69.90      4.22 o 
  -1  -9  13       13.39       14.80      4.26 o 
   0  -9  13        7.26        4.73      4.25 o 
   1  -9  13        0.52        1.78      3.94 o 
   2  -9  13       42.43       51.78      8.02 o 
   3  -9  13        2.74        1.66      4.54 o 
  -7  -8  13      107.87      103.43      8.05 o 
  -6  -8  13       71.83       69.76      6.87 o 
  -5  -8  13       27.24       30.51      4.26 o 
  -4  -8  13      331.79      392.61     12.82 o 
  -3  -8  13       46.41       57.17      6.18 o 
  -2  -8  13      466.47      493.33     22.50 o 
  -1  -8  13      390.76      406.73     19.20 o 
   0  -8  13       69.85       70.18      7.08 o 
   1  -8  13        3.12        0.14      5.10 o 
   2  -8  13       30.52       26.17      6.49 o 
   3  -8  13        9.03       12.01      6.14 o 
   4  -8  13        2.26        5.24      6.04 o 
  -8  -7  13        6.39        5.90      5.00 o 
  -7  -7  13      260.40      263.53     13.26 o 
  -6  -7  13      132.85      142.08      6.86 o 
  -5  -7  13        9.00        4.07      3.44 o 
  -4  -7  13       83.14       90.70      5.10 o 
  -3  -7  13      120.83      129.73      6.01 o 
  -2  -7  13      424.94      411.25     19.16 o 
  -1  -7  13       31.20       31.31      5.52 o 
   0  -7  13       86.08       94.96      7.67 o 
   1  -7  13      115.64      125.06      8.82 o 
   2  -7  13       75.73       76.81      7.50 o 
   3  -7  13        7.95        5.87      5.69 o 
   4  -7  13       13.97       13.95      7.05 o 
  -9  -6  13       22.95       30.58      5.97 o 
  -8  -6  13       48.14       55.43      6.35 o 
  -7  -6  13      688.20      809.64     23.28 o 
  -6  -6  13      367.72      456.98     14.33 o 
  -5  -6  13      351.22      361.00     11.66 o 
  -4  -6  13       95.56      109.31      5.36 o 
  -3  -6  13      266.14      249.27     13.05 o 
  -2  -6  13      159.14      137.35      9.06 o 
  -1  -6  13       62.71       54.56      6.04 o 
   0  -6  13        9.22        3.05      4.65 o 
   1  -6  13       19.08       28.29      5.45 o 
   2  -6  13      231.25      226.04     12.60 o 
   3  -6  13      147.93      165.29     11.11 o 
 -10  -5  13      110.51      137.90      9.48 o 
  -9  -5  13       78.39       97.56      7.84 o 
  -8  -5  13      111.20      123.81      8.43 o 
  -7  -5  13       32.47       35.60      5.14 o 
  -6  -5  13      271.38      284.22      9.79 o 
  -5  -5  13      126.18      144.46     10.99 o 
  -4  -5  13      154.11      153.49      9.79 o 
  -3  -5  13      108.96       82.05      6.77 o 
  -2  -5  13      244.19      237.05     12.46 o 
  -1  -5  13      596.60      568.10     24.72 o 
   0  -5  13      282.90      248.27     13.05 o 
   1  -5  13       54.63       54.39      6.25 o 
   2  -5  13       25.69       17.98      5.45 o 
   3  -5  13        0.24       -0.83      5.97 o 
 -11  -4  13       36.43       42.48      6.66 o 
 -10  -4  13       38.98       38.21      6.11 o 
  -9  -4  13       38.85       60.91      6.49 o 
  -8  -4  13      226.92      280.18      9.96 o 
  -7  -4  13      367.43      395.69     12.53 o 
  -6  -4  13       81.05       96.13      5.00 o 
  -5  -4  13       12.86       10.59      4.86 o 
  -4  -4  13       10.38        6.49      4.48 o 
  -2  -4  13        8.98        5.24      4.44 o 
  -1  -4  13      231.80      207.61     11.42 o 
   0  -4  13      678.23      631.01     27.15 o 
   1  -4  13        6.26        6.94      4.62 o 
   2  -4  13      117.54      117.56      8.78 o 
 -12  -3  13        1.18        0.28      5.80 o 
 -11  -3  13        2.28        3.75      5.21 o 
 -10  -3  13        7.31        9.13      5.07 o 
  -9  -3  13        2.17       -0.66      4.30 o 
  -8  -3  13      147.90      148.57      9.44 o 
  -7  -3  13       78.44      100.95      5.10 o 
  -6  -3  13      159.92      175.18     10.45 o 
  -5  -3  13      924.89      923.09     38.17 o 
  -4  -3  13      162.43      165.88      9.96 o 
  -3  -3  13      227.79      206.61     11.28 o 
  -2  -3  13      686.91      628.95     26.95 o 
  -1  -3  13       81.14       70.67      6.59 o 
   0  -3  13       20.22        8.64      4.82 o 
   1  -3  13        0.27       -3.23      4.82 o 
   2  -3  13        4.61        2.19      5.97 o 
 -11  -2  13       41.08       51.26      6.46 o 
 -10  -2  13       28.71       37.14      5.59 o 
  -9  -2  13        4.81        2.35      3.32 o 
  -8  -2  13        5.14        5.76      3.11 o 
  -7  -2  13       38.62       45.99      3.72 o 
  -6  -2  13      179.98      167.06     10.03 o 
  -5  -2  13      508.41      525.55     23.02 o 
  -4  -2  13      848.42      867.69     35.94 o 
  -3  -2  13      502.00      436.59     19.65 o 
  -2  -2  13      173.85      180.29     10.34 o 
  -1  -2  13      370.11      364.41     17.22 o 
   0  -2  13        2.98        1.39      4.75 o 
   1  -2  13       13.49       13.43      5.69 o 
 -10  -1  13      118.59      136.89      8.75 o 
  -9  -1  13      174.87      190.51      7.63 o 
  -8  -1  13       28.92       30.52      3.42 o 
  -7  -1  13      196.47      212.61     11.87 o 
  -6  -1  13      478.87      471.90     21.14 o 
  -5  -1  13      255.17      241.39     12.64 o 
  -4  -1  13        0.22       -0.90      4.10 o 
  -3  -1  13       47.86       49.08      5.80 o 
  -2  -1  13      101.49       77.64      6.94 o 
  -1  -1  13      160.65      160.88     10.24 o 
   0  -1  13      167.56      199.55     11.94 o 
   1  -1  13       45.58       44.22      7.46 o 
   2  -1  13      141.74      201.14     12.67 o 
 -10   0  13        4.95        2.61      3.25 o 
  -9   0  13      557.45      587.74     25.83 o 
  -8   0  13      506.53      519.05     23.05 o 
  -7   0  13       19.87       22.35      4.96 o 
  -6   0  13      143.19      154.04      9.65 o 
  -5   0  13      622.99      630.28     27.08 o 
  -4   0  13      352.27      353.85     16.84 o 
  -3   0  13      280.72      247.09     13.09 o 
  -2   0  13      263.73      236.98     12.95 o 
  -1   0  13        6.06        1.01      5.28 o 
   0   0  13        0.47       -2.05      5.76 o 
   1   0  13       89.66      140.08     10.31 o 
 -11   1  13      105.76      126.65      9.02 o 
 -10   1  13      367.90      402.35     18.89 o 
  -9   1  13       38.30       55.12      6.21 o 
  -8   1  13        5.52        9.20      4.58 o 
  -7   1  13        0.04       -0.76      4.27 o 
  -6   1  13       54.54       75.21      6.70 o 
  -5   1  13       84.69       85.80      7.22 o 
  -4   1  13      338.14      331.87     16.21 o 
  -3   1  13      355.50      370.34     17.77 o 
  -2   1  13      137.21      162.96     10.86 o 
  -1   1  13      566.71      603.84     27.01 o 
   0   1  13       16.74       17.49      5.52 o 
   1   1  13       66.94       69.80      7.81 o 
 -11   2  13       13.68       16.38      5.45 o 
 -10   2  13      271.77      279.86     14.61 o 
  -9   2  13      463.02      439.04     20.00 o 
  -8   2  13      100.02       98.23      7.36 o 
  -7   2  13       25.78       24.09      4.89 o 
  -6   2  13        3.60        4.96      4.58 o 
  -5   2  13        8.90        2.29      4.72 o 
  -4   2  13        6.60        7.53      5.17 o 
  -3   2  13        1.31        1.67      5.21 o 
  -2   2  13      266.27      293.77     15.83 o 
  -1   2  13       95.63      125.57     18.71 o 
   0   2  13       45.35       49.87      6.77 o 
 -13   3  13       84.50       95.69     13.81 o 
 -12   3  13       53.63       49.03      5.73 o 
 -11   3  13        6.41        5.66      4.96 o 
 -10   3  13       21.73       15.48      5.07 o 
  -9   3  13      196.74      183.21     10.73 o 
  -8   3  13      395.08      375.94     17.64 o 
  -7   3  13      288.87      279.90     14.09 o 
  -6   3  13      198.01      184.66     10.86 o 
  -5   3  13      210.64      220.63     12.32 o 
  -4   3  13      536.63      551.17     24.65 o 
  -3   3  13      149.73      148.52     10.55 o 
  -2   3  13       80.95       76.15      5.28 o 
  -1   3  13        8.62        7.70      5.17 o 
   0   3  13        3.64        4.30      5.66 o 
 -14   4  13      122.13      120.61     16.00 o 
 -13   4  13       36.55       37.03     11.66 o 
 -12   4  13      146.77      137.38      9.86 o 
 -11   4  13        6.30        7.57      5.07 o 
 -10   4  13        4.50        4.55      4.65 o 
  -9   4  13       35.72       34.05      5.31 o 
  -8   4  13       18.88       15.62      4.79 o 
  -7   4  13        0.42       -3.40      4.30 o 
  -6   4  13      115.45      112.18      8.36 o 
  -5   4  13      282.83      268.47     14.30 o 
  -4   4  13      416.49      450.65     21.14 o 
  -3   4  13      359.68      403.29     13.23 o 
  -2   4  13       61.39       74.86      5.53 o 
  -1   4  13      109.34      113.60      8.82 o 
 -14   5  13       52.54       65.11     13.99 o 
 -13   5  13       20.87       25.13      5.66 o 
 -12   5  13      120.16      129.40      9.20 o 
 -11   5  13        4.33        7.11      5.10 o 
 -10   5  13       70.20       71.95      6.87 o 
  -9   5  13      303.23      250.28     13.16 o 
  -8   5  13      148.07      136.93      9.27 o 
  -7   5  13      219.32      213.44     11.98 o 
  -6   5  13      197.58      181.71     11.21 o 
  -5   5  13       99.52      124.64     11.19 o 
  -4   5  13        1.33        2.71      3.56 o 
  -3   5  13        1.48        1.44      3.81 o 
  -2   5  13      145.25      160.70     10.20 o 
 -14   6  13        7.19        5.90     12.42 o 
 -13   6  13       88.48       79.66      8.16 o 
 -12   6  13       21.08       17.42      5.69 o 
 -11   6  13        0.08        3.26      5.03 o 
 -10   6  13        0.98        2.19      4.79 o 
  -9   6  13      100.65       99.48      7.95 o 
  -8   6  13       75.24       52.37      6.56 o 
  -7   6  13      131.92      113.95      9.02 o 
  -6   6  13      162.57      167.75     11.56 o 
  -5   6  13       48.60       63.90      7.67 o 
  -4   6  13      205.01      227.35     12.25 o 
  -3   6  13       83.99       84.17      7.64 o 
 -14   7  13       32.29       27.04      8.09 o 
 -13   7  13        2.89        1.28      6.46 o 
 -12   7  13      133.48      129.78      9.48 o 
 -11   7  13      129.51      124.81      8.95 o 
 -10   7  13       14.40       14.99      5.34 o 
  -9   7  13        1.39       -0.14      5.03 o 
  -8   7  13       25.81       22.04      5.83 o 
  -7   7  13        8.55        5.00      6.14 o 
  -6   7  13       57.84       60.56      8.09 o 
  -5   7  13       33.43       21.80      6.91 o 
  -4   7  13       50.26       55.22      8.23 o 
 -13   8  13       10.58       16.49      6.77 o 
 -12   8  13       31.41       30.61      6.52 o 
 -11   8  13       47.00       41.96      6.73 o 
 -10   8  13      116.76       96.53      8.40 o 
  -9   8  13       58.43       52.20      7.43 o 
  -8   8  13       24.28       26.93      6.39 o 
  -7   8  13        1.11       -0.07      5.93 o 
  -6   8  13        2.21       -2.33      6.25 o 
  -5   8  13       39.43       40.02      8.40 o 
  -9   9  13       25.81       23.88      6.87 o 
  -4 -10  14       12.12        8.99      7.53 o 
  -3 -10  14       59.60       61.78      9.13 o 
  -2 -10  14       15.24       16.24      7.05 o 
  -1 -10  14       43.13       48.03      7.57 o 
   0 -10  14       17.41       18.39      6.49 o 
  -5  -9  14        0.69       -1.94      6.87 o 
  -4  -9  14       45.68       52.34      5.00 o 
  -3  -9  14       25.50       34.65      4.58 o 
  -2  -9  14      241.41      257.32     14.68 o 
  -1  -9  14      165.30      144.50     10.17 o 
   0  -9  14       53.44       59.84      7.57 o 
   1  -9  14       36.16       42.41      7.08 o 
   2  -9  14       27.10       28.70      7.11 o 
  -6  -8  14      132.45      162.60      7.84 o 
  -5  -8  14        8.56       12.20      4.03 o 
  -4  -8  14        1.67        0.57      3.52 o 
  -3  -8  14       15.56       11.04      6.00 o 
  -2  -8  14        1.65       -2.88      5.41 o 
  -1  -8  14       70.29       77.09      7.71 o 
   0  -8  14        5.81        0.66      5.41 o 
   1  -8  14        1.17       -2.33      5.62 o 
   2  -8  14       19.51       13.22      6.39 o 
   3  -8  14       43.46       27.97      7.84 o 
  -7  -7  14       18.57       21.69      5.66 o 
  -6  -7  14      340.99      400.00     13.21 o 
  -5  -7  14      322.54      335.33     11.48 o 
  -4  -7  14       19.08       33.17      4.07 o 
  -3  -7  14      150.66      154.32     10.55 o 
  -2  -7  14       58.32       67.37      7.15 o 
  -1  -7  14        0.48       -0.03      4.79 o 
   0  -7  14       43.30       54.32      6.66 o 
   1  -7  14       26.01       23.84      6.18 o 
   2  -7  14        0.52       -2.74      6.14 o 
   3  -7  14        2.35       -1.25      6.32 o 
  -8  -6  14       59.71       87.46      7.84 o 
  -7  -6  14       13.81       10.01      4.07 o 
  -6  -6  14       40.30       47.37      4.67 o 
  -5  -6  14        2.29        3.17      3.35 o 
  -4  -6  14      197.81      227.91     12.91 o 
  -3  -6  14       63.37       73.65      7.15 o 
  -2  -6  14      228.21      250.13     13.40 o 
  -1  -6  14      122.00      129.64      8.99 o 
   0  -6  14       20.20       17.35      5.69 o 
   1  -6  14        4.95       -2.60      5.45 o 
   2  -6  14        3.16        0.35      6.35 o 
   3  -6  14       14.17       10.62      7.15 o 
  -9  -5  14      106.59      125.19      9.02 o 
  -8  -5  14       69.89       91.39      7.71 o 
  -7  -5  14      436.09      512.79     15.93 o 
  -6  -5  14      180.76      196.03      7.94 o 
  -5  -5  14        1.30        1.35      5.14 o 
  -4  -5  14       21.01       19.96      5.45 o 
  -3  -5  14       87.44       65.01      6.63 o 
  -2  -5  14       24.36       19.19      4.96 o 
  -1  -5  14       11.92       28.22      5.52 o 
   0  -5  14      202.01      207.95     12.39 o 
   1  -5  14      208.89      199.97     11.94 o 
   2  -5  14       62.69       73.27      8.33 o 
 -10  -4  14        0.71       -0.49      5.38 o 
  -9  -4  14       10.55       14.99      5.45 o 
  -8  -4  14       33.22       37.04      4.41 o 
  -7  -4  14       60.17       79.34      8.03 o 
  -6  -4  14       63.12       80.80      7.57 o 
  -5  -4  14      284.57      291.24     14.89 o 
  -4  -4  14        2.75        1.94      4.89 o 
  -2  -4  14      557.19      534.44     23.75 o 
  -1  -4  14      189.08      204.83     12.15 o 
   0  -4  14       90.99       92.53      8.26 o 
   1  -4  14        0.25        0.28      5.07 o 
   2  -4  14       12.96        6.70      6.84 o 
 -11  -3  14      140.31      168.20     10.52 o 
 -10  -3  14      228.94      295.67     14.61 o 
  -9  -3  14       35.51       46.63      4.59 o 
  -8  -3  14       12.03       12.57      3.57 o 
  -7  -3  14        3.46       -0.07      5.14 o 
  -6  -3  14        0.06        0.76      4.82 o 
  -5  -3  14        1.38        1.80      4.58 o 
  -4  -3  14      363.04      348.99     16.77 o 
  -3  -3  14      120.24      133.60      8.92 o 
  -2  -3  14      221.97      225.38     12.43 o 
  -1  -3  14      271.22      263.16     13.89 o 
   0  -3  14        0.93        4.27      5.41 o 
   1  -3  14       15.23       18.71      5.90 o 
 -11  -2  14       42.29       52.48      6.84 o 
 -10  -2  14       38.90       43.35      5.97 o 
  -9  -2  14       65.34       83.32      7.84 o 
  -8  -2  14      279.44      347.41     17.29 o 
  -7  -2  14      590.73      644.17     28.09 o 
  -6  -2  14      244.77      218.03     12.25 o 
  -5  -2  14        0.45       -1.49      4.62 o 
  -4  -2  14       97.92      116.86      8.26 o 
  -3  -2  14      152.98      139.57      9.44 o 
  -2  -2  14       20.27       31.31      6.07 o 
  -1  -2  14       15.91       16.35      5.93 o 
   0  -2  14        1.85        1.18      5.41 o 
   1  -2  14       80.22       78.27      8.99 o 
 -10  -1  14        6.20        3.84      3.70 o 
  -9  -1  14        6.08        6.98      5.69 o 
  -8  -1  14      113.11      128.77      9.16 o 
  -7  -1  14      432.66      497.46     22.57 o 
  -6  -1  14      395.25      411.38     19.23 o 
  -5  -1  14      170.05      145.44      9.72 o 
  -4  -1  14       19.87       21.31      5.28 o 
  -3  -1  14      234.65      248.12     13.40 o 
  -2  -1  14      134.48      145.26     10.14 o 
  -1  -1  14        0.21        0.38      5.55 o 
   0  -1  14        1.89        4.20      6.84 o 
 -10   0  14      109.35      130.02      9.44 o 
  -9   0  14      124.38      137.41      9.44 o 
  -8   0  14      346.60      345.76     17.01 o 
  -7   0  14       53.35       54.21      6.49 o 
  -6   0  14       13.12       10.00      5.07 o 
  -5   0  14        9.55        6.49      4.86 o 
  -4   0  14      436.90      436.08     20.27 o 
  -3   0  14       94.95       87.74      7.88 o 
  -2   0  14       57.78       59.21      7.60 o 
 -11   1  14       58.74       51.51      7.12 o 
 -10   1  14        0.89        4.79      5.87 o 
  -9   1  14       92.99       97.46      8.02 o 
  -8   1  14      354.17      373.53     17.81 o 
  -7   1  14      517.11      497.24     22.39 o 
  -6   1  14      314.97      288.89     14.86 o 
  -5   1  14        0.99        2.19      5.21 o 
  -4   1  14       33.18       40.89      6.59 o 
  -3   1  14       28.79       40.05      6.94 o 
  -2   1  14        4.37        7.08      6.39 o 
  -1   1  14        0.65        4.82      6.63 o 
 -12   2  14       48.39       52.96      7.71 o 
 -11   2  14        1.54        2.60      5.62 o 
 -10   2  14        1.40        3.68      5.31 o 
  -9   2  14        0.47        0.00      5.00 o 
  -8   2  14       47.53       59.45      6.56 o 
  -7   2  14      169.51      177.51     10.83 o 
  -6   2  14       57.16       79.31      7.29 o 
  -5   2  14      110.69      106.87      8.43 o 
  -4   2  14       96.89      103.54      8.75 o 
  -3   2  14      164.23      182.09     12.04 o 
  -2   2  14      192.75      210.03     13.92 o 
  -1   2  14       22.05       26.83      6.32 o 
 -12   3  14      324.03      333.32     16.97 o 
 -11   3  14      267.26      247.36     13.61 o 
 -10   3  14        4.68        9.82      5.28 o 
  -9   3  14       40.75       33.94      5.93 o 
  -8   3  14       28.95       25.37      5.48 o 
  -7   3  14        3.33        0.73      4.96 o 
  -6   3  14        0.51       -0.90      5.10 o 
  -5   3  14        0.36        2.64      5.66 o 
  -4   3  14      414.53      435.20     20.93 o 
  -3   3  14       35.59       40.26      7.50 o 
  -2   3  14        3.95        5.42      4.43 o 
 -14   4  14       89.41       83.51     14.65 o 
 -13   4  14        0.63       -3.75      6.80 o 
 -12   4  14      212.07      199.14     12.77 o 
 -11   4  14       40.15       29.08      6.07 o 
 -10   4  14        1.04       -0.45      5.00 o 
  -9   4  14      480.94      436.19     20.21 o 
  -8   4  14      204.91      185.81     11.32 o 
  -7   4  14      306.57      283.71     14.86 o 
  -6   4  14      319.47      325.06     16.59 o 
  -5   4  14       22.15       18.36      6.46 o 
  -4   4  14       13.23       11.10      4.14 o 
  -3   4  14        6.42       10.10      5.33 o 
  -2   4  14       38.52       36.89      6.87 o 
 -13   5  14       30.19       32.97      7.15 o 
 -12   5  14        9.38        8.99      5.76 o 
 -11   5  14        7.91        6.80      5.55 o 
 -10   5  14       71.76       67.23      7.18 o 
  -9   5  14       26.73       12.63      5.83 o 
  -8   5  14      112.66      119.88      9.20 o 
  -7   5  14      188.81      201.77     12.22 o 
  -6   5  14       90.11      121.03      9.48 o 
  -5   5  14      296.06      288.32     15.90 o 
  -4   5  14       22.16       26.58      4.68 o 
  -3   5  14       67.99       81.15      8.12 o 
 -14   6  14       30.01       35.54      8.43 o 
 -13   6  14       59.02       62.13      7.88 o 
 -12   6  14       61.48       56.82      7.77 o 
 -11   6  14       52.71       52.65      6.98 o 
 -10   6  14      350.78      305.73     15.76 o 
  -9   6  14      205.11      175.26     11.28 o 
  -8   6  14      122.13      121.69      9.30 o 
  -7   6  14       31.85       30.44      6.73 o 
  -6   6  14        7.74        8.43      6.42 o 
  -5   6  14       18.79       15.06      7.67 o 
  -4   6  14       10.80        8.33      7.46 o 
 -12   7  14       93.80       77.09      8.19 o 
 -11   7  14        4.43        2.26      6.14 o 
 -10   7  14       35.83       25.51      6.04 o 
  -9   7  14      140.44      127.14      9.61 o 
  -8   7  14       92.59       63.41      7.71 o 
  -7   7  14       84.83       88.05      9.41 o 
  -6   7  14       25.27       22.21      7.50 o 
  -6  -8  15       31.70       32.73      8.12 o 
  -5  -8  15      125.12      130.54     10.76 o 
  -4  -8  15      102.42      124.74     10.17 o 
  -3  -8  15       76.66       95.03      9.06 o 
  -2  -8  15       45.28       38.56      7.15 o 
  -1  -8  15       13.47       15.65      6.21 o 
  -7  -7  15       74.49       74.45      9.58 o 
  -6  -7  15       26.11       27.64      4.66 o 
  -5  -7  15       37.63       40.19      7.53 o 
  -4  -7  15       17.41       17.87      6.56 o 
  -3  -7  15        0.58        1.15      5.76 o 
  -2  -7  15        7.84        1.32      5.59 o 
  -1  -7  15        2.91       -0.80      5.76 o 
   0  -7  15       27.87       27.42      6.46 o 
   1  -7  15       33.66       36.10      7.08 o 
  -7  -6  15      296.93      345.12     18.55 o 
  -6  -6  15       75.19       90.17      5.73 o 
  -5  -6  15       32.13       44.84      7.77 o 
  -4  -6  15       15.14       12.95      6.11 o 
  -3  -6  15       16.75       21.87      5.97 o 
  -2  -6  15       13.70       12.42      5.80 o 
  -1  -6  15        0.56       -3.82      4.93 o 
   0  -6  15        0.48        0.94      6.14 o 
   1  -6  15       18.89       22.11      6.42 o 
  -9  -5  15        1.38        0.73      5.59 o 
  -8  -5  15       56.09       75.96      5.60 o 
  -7  -5  15      144.12      197.42      8.60 o 
  -6  -5  15       22.66       22.25      6.56 o 
  -5  -5  15      126.95      154.32     10.45 o 
  -3  -5  15       62.18       50.43      6.77 o 
  -2  -5  15        5.88        7.81      5.69 o 
  -1  -5  15      114.66       93.68      8.36 o 
   0  -5  15        0.47        1.56      5.66 o 
   1  -5  15        3.37        3.05      5.62 o 
   2  -5  15        1.49       -0.83      7.74 o 
 -10  -4  15       46.13       61.57      7.53 o 
  -9  -4  15        5.63        4.75      5.41 o 
  -8  -4  15      120.53      136.51     10.14 o 
  -7  -4  15        3.15       11.35      6.21 o 
  -6  -4  15       17.36       13.47      5.97 o 
  -5  -4  15        9.88       15.31      5.87 o 
  -4  -4  15       31.32       22.84      5.59 o 
  -3  -4  15       59.25       58.86      6.98 o 
  -2  -4  15      202.90      176.57     11.21 o 
  -1  -4  15      353.17      300.17     15.66 o 
   0  -4  15        8.71        6.98      6.14 o 
   1  -4  15       23.66       14.40      6.77 o 
 -11  -3  15        2.96        2.05      6.07 o 
 -10  -3  15       80.14      111.27      8.68 o 
  -9  -3  15       64.91       72.70      8.33 o 
  -8  -3  15       11.40        6.91      6.21 o 
  -7  -3  15       87.01      107.04      8.89 o 
  -6  -3  15      376.48      405.47     19.44 o 
  -5  -3  15       22.66       26.52      6.00 o 
  -4  -3  15       43.78       44.08      6.32 o 
  -3  -3  15       71.52       77.75      7.50 o 
  -2  -3  15        0.15        1.84      4.96 o 
  -1  -3  15       97.05      107.15      8.75 o 
   0  -3  15        7.91        6.77      6.73 o 
   1  -3  15        5.71        5.55      7.57 o 
 -10  -2  15        1.76        0.69      4.04 o 
  -9  -2  15        2.94       -2.67      6.11 o 
  -8  -2  15      111.65      124.60      9.65 o 
  -7  -2  15       42.59       51.12      7.46 o 
  -6  -2  15      155.51      167.58     11.11 o 
  -5  -2  15      135.69      129.26      9.27 o 
  -4  -2  15      107.37      117.77      8.95 o 
  -3  -2  15       45.79       48.10      7.12 o 
  -2  -2  15       73.29       85.42      8.54 o 
  -1  -2  15       15.65       23.77      6.49 o 
   0  -2  15        1.81        4.55      6.46 o 
 -10  -1  15      108.02      106.63      9.23 o 
  -9  -1  15        4.38        1.77      5.90 o 
  -8  -1  15       90.85       82.43      8.12 o 
  -7  -1  15       49.28       46.82      6.80 o 
  -6  -1  15       93.08       82.47      7.67 o 
  -5  -1  15        0.26        3.47      5.24 o 
  -4  -1  15        6.20        2.81      5.38 o 
  -3  -1  15        5.42        4.06      5.80 o 
  -2  -1  15       50.88       63.55      8.19 o 
  -1  -1  15        3.80        0.31      6.52 o 
 -11   0  15        2.01       -4.34      6.35 o 
 -10   0  15      170.53      189.83     12.43 o 
  -9   0  15      251.15      249.75     14.16 o 
  -8   0  15       67.38       70.08      7.50 o 
  -7   0  15      251.07      297.76     15.62 o 
  -6   0  15      186.27      187.19     11.73 o 
  -5   0  15        0.59       -1.08      5.28 o 
  -4   0  15       21.53       18.50      6.21 o 
  -3   0  15        1.52        1.53      6.11 o 
  -2   0  15       15.59       15.24      7.43 o 
  -1   0  15       12.04       15.20      8.16 o 
 -11   1  15      213.83      210.42     13.40 o 
 -10   1  15       94.62       82.43      8.26 o 
  -9   1  15        0.05       -4.30      5.41 o 
  -8   1  15       44.89       50.53      7.15 o 
  -7   1  15       64.39       53.62      6.80 o 
  -6   1  15       81.70       86.25      8.02 o 
  -5   1  15       60.63       64.49      8.02 o 
  -4   1  15      112.91      116.69      9.61 o 
  -3   1  15      197.49      208.89     13.88 o 
  -2   1  15      116.88      141.61     11.28 o 
 -12   2  15        6.75        7.98      6.49 o 
 -11   2  15      214.22      216.08     13.81 o 
 -10   2  15      164.41      161.44     11.25 o 
  -9   2  15       12.99       16.56      5.83 o 
  -8   2  15       77.73       75.70      7.60 o 
  -7   2  15        0.70        3.78      5.21 o 
  -6   2  15       68.20       70.56      7.67 o 
  -5   2  15       40.03       40.82      7.01 o 
  -4   2  15       19.51       10.59      6.49 o 
  -3   2  15       75.36       93.47      9.65 o 
  -2   2  15       34.41       37.45      8.47 o 
 -12   3  15        3.79       -1.01      6.25 o 
 -11   3  15       58.92       61.68      7.50 o 
 -10   3  15        3.41        1.70      5.66 o 
  -9   3  15      193.33      171.05     11.73 o 
  -8   3  15      129.77      119.92      9.06 o 
  -7   3  15       39.02       37.31      6.73 o 
  -6   3  15       38.71       22.28      6.63 o 
  -5   3  15       57.66       56.82      7.84 o 
  -4   3  15       88.81       97.70      9.65 o 
  -3   3  15       11.62       16.20      6.23 o 
 -13   4  15       48.18       47.10      8.54 o 
 -12   4  15        0.74       -0.69      6.70 o 
 -11   4  15        7.17        1.01      5.73 o 
 -10   4  15       27.07       24.71      6.21 o 
  -9   4  15        0.00        2.98      5.52 o 
  -8   4  15       63.66       64.04      7.43 o 
  -7   4  15      130.17      108.12      9.23 o 
  -6   4  15        4.06        8.26      6.52 o 
  -5   4  15       70.38       63.72      8.50 o 
  -4   4  15       41.43       45.23      5.59 o 
  -3   4  15       13.99        9.30      8.64 o 
 -12   5  15      113.43      112.56      9.51 o 
 -11   5  15       55.86       65.01      7.71 o 
 -10   5  15      228.72      233.12     13.54 o 
  -9   5  15       90.30       83.02      8.05 o 
  -8   5  15      105.47       97.01      8.82 o 
  -7   5  15        8.94       18.81      6.70 o 
  -6   5  15        4.88        7.01      6.87 o 
  -5   5  15       26.46       35.71      8.64 o 
  -7  -6  16       23.68       22.04      7.91 o 
  -6  -6  16       12.72        9.27      7.29 o 
  -5  -6  16       18.10       22.77      7.22 o 
  -4  -6  16       21.87       33.01      7.29 o 
  -3  -6  16        6.02       11.18      6.00 o 
  -8  -5  16      140.42      174.93     12.74 o 
  -7  -5  16       10.11       17.84      7.11 o 
  -6  -5  16       20.33       22.46      7.74 o 
  -5  -5  16        5.11        9.89      6.49 o 
  -4  -5  16        0.13       -1.74      6.28 o 
  -3  -5  16        0.26       -1.91      5.76 o 
  -2  -5  16       17.96       19.30      6.35 o 
  -9  -4  16       41.68       43.38      8.40 o 
  -8  -4  16      128.44      163.45     12.22 o 
  -7  -4  16      124.90      164.00     11.49 o 
  -6  -4  16       96.50      104.30      9.27 o 
  -5  -4  16       19.56        6.21      6.18 o 
  -4  -4  16        4.33        2.78      5.80 o 
  -3  -4  16        0.23       -1.42      5.76 o 
  -2  -4  16       13.86        3.37      6.11 o 
 -10  -3  16        1.61       -3.23      5.80 o 
  -9  -3  16        8.68        2.92      6.87 o 
  -8  -3  16       20.26       17.70      7.22 o 
  -7  -3  16        1.34       -6.07      6.07 o 
  -6  -3  16       85.64       92.46      8.78 o 
  -5  -3  16      186.92      197.16     12.39 o 
  -4  -3  16       34.98       30.26      6.42 o 
  -3  -3  16       58.10       60.36      7.60 o 
  -2  -3  16      149.52      148.59     10.76 o 
  -1  -3  16        1.25       -1.49      6.11 o 
 -10  -2  16       27.49       31.55      7.91 o 
  -9  -2  16       42.31       53.00      8.75 o 
  -8  -2  16      135.58      116.97     10.31 o 
  -7  -2  16      169.30      192.95     12.84 o 
  -6  -2  16        0.10       -5.80      5.80 o 
  -5  -2  16        8.85        7.60      6.00 o 
  -4  -2  16        0.93        4.62      6.04 o 
  -3  -2  16        1.23       -0.03      6.14 o 
  -2  -2  16       58.21       61.26      8.26 o 
 -10  -1  16       72.00       78.61      8.95 o 
  -9  -1  16      239.09      260.68     15.31 o 
  -8  -1  16       70.87       74.66      8.23 o 
  -7  -1  16       59.47       55.67      7.57 o 
  -5  -1  16       57.13       55.01      7.32 o 
  -4  -1  16        0.94        4.23      6.32 o 
  -3  -1  16        0.35        3.96      6.63 o 
  -2  -1  16        0.05        0.87      6.66 o 
 -11   0  16        2.32       -2.78      6.80 o 
 -10   0  16       38.60       55.15      8.16 o 
  -9   0  16        0.06       -5.87      6.25 o 
  -8   0  16       25.97       21.41      6.63 o 
  -7   0  16        3.39        0.28      5.76 o 
  -6   0  16        2.36        0.31      6.04 o 
  -5   0  16       57.60       50.99      7.60 o 
  -4   0  16        9.97       13.99      7.05 o 
  -3   0  16       18.40       20.51      8.19 o 
 -12   1  16       67.73       72.26      9.75 o 
 -11   1  16       69.81       75.80      8.89 o 
 -10   1  16      105.99      105.27      9.54 o 
  -9   1  16       70.03       83.92      8.64 o 
  -8   1  16      154.88      164.42     11.49 o 
  -7   1  16       73.95       81.32      8.26 o 
  -6   1  16       42.46       52.89      7.74 o 
  -5   1  16        0.97        2.39      6.28 o 
  -4   1  16        0.82        0.87      6.77 o 
 -11   2  16       24.66       17.11      7.08 o 
 -10   2  16      101.26       92.15      8.95 o 
  -9   2  16      166.26      178.76     12.22 o 
  -8   2  16       25.56       22.00      6.63 o 
  -7   2  16       46.03       32.62      6.94 o 
  -6   2  16      185.23      217.04     13.57 o 
  -5   2  16       93.41      133.00     10.79 o 
 -10   3  16        4.41        4.10      6.32 o 
  -9   3  16        0.07        0.69      6.07 o 
  -8   3  16       16.10       11.66      6.28 o 
  -7   3  16        2.06        0.80      6.35 o 
                                                 
